# Supplementary material for: Parameterized absorptive electron scattering factors
Source: Acta Crystallogr A Found Adv. 2024 Jan 25;80(Pt 2):146–50. doi: 10.1107/S2053273323010963 (PMC10913675; doi:10.1107/S2053273323010963)
Supplement: Supplementary file 1 [file a-80-00146-sup1.zip]

Archive with 1 entries (1 files):
- main_scattering_function.py
