# Supplementary material for: Parameterized absorptive electron scattering factors
Source: Acta Crystallogr A Found Adv. 2024 Jan 25;80(Pt 2):146–50. doi: 10.1107/S2053273323010963 (PMC10913675; doi:10.1107/S2053273323010963)
Supplement: Supplementary file 1 [file a-80-00146-sup1.zip › main_scattering_function.py]

#!/usr/bin/env python

'''
main_scattering_function.py: returns the complex scattering factor, optionally calculated using the parameterisation.
This code is licensed under Creative Commons, see LICENSE.txt for details.
'''

__author__ = "Milo Thomas"
__credits__ = ["Milo Thomas", "Anton Cleverley", "Richard Beanland"]

__license__ = "CC"
__email__ = "Milo.Thomas@warwick.ac.uk"

# The final output function is main(s, B, Z) which returns the complex scattering factor and takes three arguments:
# an array or single value of s the reciprocal lattice vector,
# a single value of B, the temperature factor and a single value of Z, the atomic number
# s is in units of Å⁻¹, B is in units of Å²
# V, the accerating potential in Volts, is also required below

import numpy as np
from scipy.integrate import quad_vec
from scipy.constants import c, h, e, m_e

# interpolate or integrate?
useInterpolation = True
# Accelerating voltage, volts
V = 200000

# lorentz factor
gamma = 1 + (e*V)/(m_e*c**2)
# electron velocity
v = c*np.sqrt(1 - 1/gamma**2)
preFactor = 1e10*2*h/(m_e*v)
# relativistic correction
relfactor = 1/np.sqrt(1-v*v/(c*c))

Bvalues = np.array([0.1, 0.15, 0.2, 0.25, 0.3, 0.4, 0.5, 0.7, 1, 1.5, 2, 2.75, 4])

lobatoArray = np.array(
[[6.473848488352918e-03,-4.901925767802290e-01,5.732841603908765e-01,-3.794033014839905e-01,5.544264747740791e-01,2.785198853791489e+00,2.776204283306448e+00,2.775385910506251e+00,2.767593028672588e+00,2.765118976429275e+00],
[3.057451160998355e+00,-6.200447791273253e+01,6.400555370846145e+01,-5.001325785427806e+00,1.517988287005264e-01,1.089672487260788e+00,9.398387981431211e-01,9.252890343862655e-01,8.229474987086506e-01,5.773931106754022e-01],
[3.926222728861479e+00,-4.548619626399980e+00,2.193353128786585e+00,6.994512650339657e-02,2.098642248519376e-03,8.142760135172804e+00,4.989410770078558e+00,4.144289992394109e+00,4.019223150656802e-01,1.564790347198236e-01],
[3.398249705570541e+00,-1.908668860956967e+00,3.907021175392274e-02,-1.116310102107145e-02,9.462044653575231e-03,4.442701786224095e+00,3.324515425264230e+00,1.897728803482149e-01,8.719186146446036e-02,8.278090600413406e-02],
[1.472792486393293e+00,-4.019330421993871e-01,3.059989569826894e-01,1.961442171731680e-02,9.771771060882025e-04,3.749740482818191e+00,5.880665361396738e-01,5.156396131030110e-01,1.213775700806037e-01,6.809824121603139e-02],
[1.244660886213433e+02,-2.203528570789638e+02,1.952353522804791e+02,-9.810793612697997e+01,1.420230412136232e-02,2.421208492560056e+00,2.305379437524258e+00,2.048519321065642e+00,1.933525529175474e+00,7.689768184783397e-02],
[5.813271507025561e+01,-1.475424090878127e+02,1.301430656496395e+02,-3.961956740841543e+01,1.059577633314809e-02,1.700448564134711e+00,1.559038526017404e+00,1.415768274731469e+00,1.278418182054558e+00,5.655877984748055e-02],
[2.994740452423624e+01,-7.761012662552783e+01,9.988177646231442e+01,-5.121270055056731e+01,8.196189544460320e-03,1.302839878800107e+00,1.157941052583095e+00,1.009885493380251e+00,9.433279714332660e-01,4.331976113218256e-02],
[9.489848945035248e-01,-3.013339230435549e+01,5.279650781273386e+01,-2.270627037952724e+01,6.569976645314410e-03,1.458829331986459e+00,6.887799931876800e-01,6.542398693466957e-01,6.148361308119943e-01,3.428374194950112e-02],
[5.827411922209074e-01,3.706765618410549e-01,-5.467449673508092e-01,4.140526824802081e-01,5.199030808639931e-03,1.281185731438772e+00,4.445208971704776e-01,1.986508755104810e-01,1.854772466562765e-01,2.757383820338858e-02],
[2.367006039467926e+01,-2.185317861597425e+01,5.924994481089464e-01,-2.446522903102440e-02,4.839502217065358e-03,8.451487735146031e+00,8.040966004742982e+00,6.249960005263150e-01,1.324503949472964e-01,2.339943620498786e-02],
[4.855010476871495e+00,-2.662209064768437e+00,4.780012360851080e-01,-7.023070646920648e-02,3.989058281040198e-03,5.946392738424565e+00,4.171303125206979e+00,3.982698081503743e-01,1.618861858374742e-01,1.953450563631035e-02],
[2.834095616075075e+00,-4.280041333782610e+00,4.421916805483114e+00,-3.457744718964006e-02,3.523859414060799e-03,6.662350239805332e+00,5.512947222240214e-01,5.093289634459738e-01,1.117848374253312e-01,1.676023518052574e-02],
[2.871891426116124e+00,-2.061735011951735e+00,2.171140242044787e+00,-6.630736330588019e-02,3.010707096705137e-03,5.084871036429896e+00,4.291781853051262e-01,3.664854341921622e-01,1.197106112969034e-01,1.439945361283975e-02],
[2.791518400231514e+00,-4.365068378238221e+00,4.435584555166990e+00,-8.096357733994739e-02,2.679000179664404e-03,3.900659618654661e+00,3.298259683771500e-01,3.060899565058886e-01,1.080832325459728e-01,1.258944953311868e-02],
[2.679714156101995e+00,-4.742528222307552e-01,5.148359489896877e-01,-9.583600249907225e-02,2.488719638189352e-03,3.068891211999711e+00,3.782167021858090e-01,1.887218119025488e-01,9.233705900314941e-02,1.119208772411441e-02],
[2.566248399800203e+00,-3.388763508285917e-01,1.145845587555150e+00,-9.231093165470796e-01,2.291680020410422e-03,2.415949203656124e+00,4.214142393102160e-01,1.095924049758303e-01,9.909554582267530e-02,9.996659489275210e-03],
[2.459817464140685e+00,-3.641981770769951e-01,2.505844772224745e-01,-5.774370295443458e-02,2.301438668285837e-03,1.940046319888566e+00,3.992410678843988e-01,1.174724062744122e-01,5.678037260236218e-02,9.155798329207080e-03],
[5.811078786014548e+00,-5.025370965394226e+01,4.886094120598425e+01,7.406285920483829e-02,7.278027386262219e-04,1.266914833990368e+01,3.956410396981665e+00,3.683850595771545e+00,1.074585175695628e-01,6.655767893915011e-03],
[2.117811615241595e+01,-3.390438243174689e+02,3.227569585232967e+02,6.500776738969967e-02,6.558743665785935e-04,6.396086194317362e+00,3.740247138917495e+00,3.648884499226053e+00,9.450906345146735e-02,5.985206198837586e-03],
[1.260351865721486e+01,-2.768753820537026e+02,2.688716039073428e+02,5.568241788974580e-02,5.770712551453996e-04,6.156256153638529e+00,3.088735542666793e+00,3.027276632985483e+00,8.188747483752157e-02,5.382898320507976e-03],
[8.575957752381299e+00,-2.103315634653049e+02,2.060971726015414e+02,4.777739489772619e-02,5.057164844803206e-04,6.007806688755818e+00,2.602858567452130e+00,2.553523450511056e+00,7.114294840241539e-02,4.856284393837261e-03],
[6.527684332347890e+00,-2.004305768291727e+02,1.980150538899940e+02,4.139115180640056e-02,4.474550243298565e-04,5.835524793524481e+00,2.232559523811276e+00,2.197860185942290e+00,6.239738768285473e-02,4.403836490799580e-03],
[3.028317848436913e+00,-9.553939330814323e+01,9.617615623521981e+01,3.597773159579877e-02,3.914928907184223e-04,8.359115043146318e+00,1.802637902641032e+00,1.775094889570472e+00,5.481444121431137e-02,3.998289689160348e-03],
[4.374175506331227e+00,-1.609255109187795e+02,1.602733080603223e+02,3.123038610491624e-02,3.469660210209380e-04,5.510317055049282e+00,1.687982164024339e+00,1.666140477777024e+00,4.833703903212770e-02,3.647469600530682e-03],
[3.798100908368596e+00,-9.168935493816872e+01,9.144542521554298e+01,2.727543440276047e-02,3.033798543837710e-04,5.317126458994331e+00,1.497130948847481e+00,1.468092418044105e+00,4.272478501289549e-02,3.327918552318741e-03],
[3.330378744675443e+00,-7.700175964729671e+01,7.707252217905169e+01,2.399046690405699e-02,2.682566655239420e-04,5.181359645795432e+00,1.329151222651394e+00,1.302849289632289e+00,3.806454868263710e-02,3.050100079915708e-03],
[2.969080787252864e+00,-7.574770691290402e+01,7.603982876253073e+01,2.101621136929670e-02,2.311517511351530e-04,5.041809491093800e+00,1.182755079216293e+00,1.162165458466299e+00,3.374790878830353e-02,2.786808620707405e-03],
[1.752071452121456e+00,-4.304105234921245e+01,4.407059155435739e+01,1.868761540881447e-02,2.017273247916241e-04,6.187504979861871e+00,1.002662636289766e+00,9.853843113530303e-01,3.029847039161176e-02,2.558555987488791e-03],
[2.466371104994591e+00,-6.146785413325375e+01,6.201769452374813e+01,1.641601739314162e-02,1.724871175953809e-04,4.910280784938159e+00,9.678985203229922e-01,9.512838347753555e-01,2.696009676675663e-02,2.341096110462537e-03],
[2.760102031084283e+00,-3.444526142074679e+01,3.522622672440163e+01,1.320671969994199e-02,1.259455609282457e-04,6.101282245376627e+00,7.651433135534649e-01,7.513286233828597e-01,2.248796343172512e-02,2.067373742787123e-03],
[3.182416352600000e+00,-5.245140378111667e+01,5.296908271622185e+01,1.140961685918648e-02,9.509543581450579e-05,5.017190408609147e+00,7.123957644377982e-01,7.022801925281940e-01,1.967472956940154e-02,1.841466144940115e-03],
[3.456429691196040e+00,-3.331760444317212e+01,3.357121938553322e+01,9.790022956403421e-03,6.534348622651725e-05,4.013580160329452e+00,6.623557780506291e-01,6.457719410560738e-01,1.709193532310115e-02,1.603016028394201e-03],
[3.649050478019264e+00,-4.368516622212386e+01,4.369202886011548e+01,8.449022841991444e-03,3.786114741100382e-05,3.250432671125934e+00,6.096662016502890e-01,5.969713008021232e-01,1.485545127403623e-02,1.336255873565630e-03],
[3.838463122242895e+00,-5.227234710112339e+01,5.198612794956596e+01,7.339559893380448e-03,1.646942079513399e-05,2.611894705732323e+00,5.661950628747182e-01,5.552793266998739e-01,1.297464694324407e-02,1.029865368558757e-03],
[4.025410303108274e+00,-4.630423320789298e+01,4.572136819041012e+01,6.353379596253157e-03,1.334778452557430e-06,2.136483814437400e+00,5.265911664541312e-01,5.141367844645776e-01,1.128072422420068e-02,4.880898579409704e-04],
[3.389753515953940e+00,2.143483486791724e+00,3.543226035109782e-01,3.740093400856642e-03,3.003425023422297e-07,2.057448143681711e+01,1.910799452185164e+00,1.974105893966039e-01,8.134594653439889e-03,2.926857910569511e-04],
[4.770925092998260e+00,1.475978501552834e+00,3.044513555441887e-01,3.594749819167283e-03,3.000855492282790e-07,1.336688813304128e+01,1.337383795771967e+00,1.775323694377828e-01,7.791050330018268e-03,2.822551396485372e-04],
[4.607210198752340e+00,1.428018510398403e+00,2.955810455777538e-01,3.389978408528951e-03,2.668629749690224e-07,1.086869055571519e+01,1.311374558731241e+00,1.680228707847112e-01,7.359645453504783e-03,2.623432810213873e-04],
[4.311754534068716e+00,1.493315780393395e+00,2.812360501288841e-01,3.093377384557471e-03,2.580244485125306e-07,9.458965805174902e+00,1.330636228452456e+00,1.565068714444536e-01,6.824105238117352e-03,2.498188791107023e-04],
[3.111790391134954e+00,2.202590609458031e+00,2.703307749100209e-01,2.687991947510981e-03,2.325494833477792e-07,1.069031413430237e+01,1.653163561589331e+00,1.451151857189699e-01,6.139563515828505e-03,2.322402359376725e-04],
[2.831059684320536e+00,2.348581374896745e+00,2.451058884296964e-01,2.352821082185159e-03,2.312708383438592e-07,1.043571957589507e+01,1.604828686745972e+00,1.316969347746069e-01,5.549779013833459e-03,2.227474637648977e-04],
[2.571798593233526e+00,2.456337419572030e+00,2.206584408813715e-01,2.055314180124382e-03,2.321329477936922e-07,1.016431171313775e+01,1.534419192445505e+00,1.191386197541104e-01,5.018532408829888e-03,2.145903791208612e-04],
[2.332300303539466e+00,2.535780254890496e+00,1.982080421360260e-01,1.761201304600535e-03,1.981294115460245e-07,9.921674601599595e+00,1.455856688087881e+00,1.076821878733493e-01,4.472435456549673e-03,1.965747162324994e-04],
[2.113525348594700e+00,2.586363161550138e+00,1.770639138636865e-01,1.497370510030569e-03,2.054814455556224e-07,9.659137258597623e+00,1.371066569343296e+00,9.703530275846488e-02,3.971285090887921e-03,1.913551907377983e-04],
[6.421597961826873e-01,2.979148144263289e+00,1.681544260042708e-01,1.337442138784078e-03,1.914109682468616e-07,5.974797502634061e+00,1.433594325412777e+00,9.098684011726770e-02,3.624101371161622e-03,1.806889144160450e-04],
[1.553172166803896e+00,2.639303646999888e+00,1.420154869567882e-01,1.008504600997609e-03,1.946384299730244e-07,8.156202357589566e+00,1.216008874818015e+00,7.900988649158734e-02,2.965479013639490e-03,1.745930959191462e-04],
[6.153078519928602e+01,-7.860167412015821e+01,2.155012926027705e+01,1.376850156641916e-01,3.246449309465210e-04,3.114681025332473e+00,2.760169833885745e+00,1.935513123247224e+00,7.224683472602932e-02,1.170016296246845e-03],
[4.222321779015246e+00,-2.641213183532026e+01,2.728528527087469e+01,1.216179018841380e-01,3.068835463715258e-04,6.072655104032275e+00,1.645501789593879e+00,1.522570749395068e+00,6.565079146952256e-02,1.120938514730356e-03],
[5.142220746420537e+00,-2.549454137625767e+01,2.574144875486019e+01,1.117782275921996e-01,2.936473847377427e-04,5.272726364744845e+00,1.531949592091483e+00,1.402575250400872e+00,6.116853872630869e-02,1.075608153945223e-03],
[6.241640318318837e+00,-9.338687244195522e+01,9.263328758298843e+01,1.034126922212987e-01,2.818484268943907e-04,4.269841080826875e+00,1.394077461402502e+00,1.355668549104345e+00,5.726679496521998e-02,1.033079542820674e-03],
[7.377433018134030e+00,-1.260251069316281e+02,1.241284050040956e+02,9.599783718185698e-02,2.710722163988820e-04,3.469177577838978e+00,1.297598108867366e+00,1.267710676460660e+00,5.377717501794231e-02,9.930845770291768e-04],
[9.644006662721232e+00,-1.229244353501125e+02,1.186825648165673e+02,8.950259470255390e-02,2.612761214904750e-04,2.726455453665441e+00,1.237234258508660e+00,1.200620368722498e+00,5.066786822851999e-02,9.554378833834973e-04],
[1.554517496748606e+01,-1.182410278567446e+02,1.080095249631970e+02,8.362593419922217e-02,2.519918624290739e-04,2.106373408654927e+00,1.208603761295122e+00,1.153952705672140e+00,4.781893912748243e-02,9.198862575926131e-04],
[4.287087391816923e+00,3.232506654229650e+00,6.740295335617063e-01,6.189080833876976e-02,2.356120529521900e-04,2.265878707985415e+01,2.237973864700642e+00,3.689955686643163e-01,4.022665752984844e-02,8.837618908780351e-04],
[6.244751873904615e+00,2.351722714163885e+00,4.742793732222520e-01,6.381138742868499e-02,2.346512805627924e-04,1.514313541909856e+01,1.453790006048140e+00,3.208356463878018e-01,4.043545320946998e-02,8.540811312800327e-04],
[6.097881795995097e+00,2.194951647366750e+00,5.481727919600226e-01,6.166695732226626e-02,2.268073558647142e-04,1.242885443158548e+01,1.505359923520235e+00,3.337380397171243e-01,3.877445534999988e-02,8.240498840648670e-04],
[5.795268796472405e+00,2.370226641078433e+00,4.713987569011149e-01,5.743682605878668e-02,2.189794892596593e-04,1.428010550582560e+01,1.359690157191345e+00,3.020173496635141e-01,3.664367981470077e-02,7.954345265183711e-04],
[5.604062553775258e+00,2.357962595618129e+00,4.760010985728824e-01,5.441233743152471e-02,2.114146022051498e-04,1.395174902305747e+01,1.312397549174392e+00,2.949337011929565e-01,3.486015424623241e-02,7.682616826618097e-04],
[5.429083919697703e+00,2.336873253608803e+00,4.833735541048819e-01,5.146549645574790e-02,2.037761328637611e-04,1.365036494276600e+01,1.267598413903199e+00,2.886106815769299e-01,3.312918074466093e-02,7.423484838012663e-04],
[5.267744450894446e+00,2.308558133263050e+00,4.932654790260128e-01,4.863562797416966e-02,1.963088423206752e-04,1.336020968273946e+01,1.225858565869417e+00,2.829196321278669e-01,3.147353971271379e-02,7.176580250696152e-04],
[5.126804285170776e+00,2.269255340083806e+00,5.042093004533025e-01,4.569239924162220e-02,1.886750504938862e-04,1.315815010261290e+01,1.181295082433371e+00,2.771070382190629e-01,2.979576045495446e-02,6.940110991990983e-04],
[4.979623597498092e+00,2.241830874556695e+00,5.129339614028937e-01,4.298018484983344e-02,1.813816924857876e-04,1.283926630780338e+01,1.147054464204860e+00,2.703871609352437e-01,2.824187149526020e-02,6.714866031739924e-04],
[5.078358300456114e+00,1.957440271816590e+00,5.928259832213751e-01,4.195020341439256e-02,1.752410915283168e-04,1.051327254690473e+01,1.117649412815246e+00,2.843867418336752e-01,2.726633276413471e-02,6.503108607073037e-04],
[4.711616366573001e+00,2.172619507865789e+00,5.397176013428657e-01,3.797960045478111e-02,1.669237635648417e-04,1.231094159485391e+01,1.087437967674925e+00,2.598049655092755e-01,2.532899238951897e-02,6.292785669619112e-04],
[4.590755044851466e+00,2.135723730365674e+00,5.513555600941525e-01,3.560584067185138e-02,1.598240168567898e-04,1.206567406233699e+01,1.058117371158644e+00,2.539944389186618e-01,2.395087396496492e-02,6.094827484332881e-04],
[4.484001106267108e+00,2.089043470785398e+00,5.659326183161046e-01,3.327035902110630e-02,1.524456102828921e-04,1.187492506915706e+01,1.028284937087896e+00,2.489078079080760e-01,2.258440655321478e-02,5.903744451594245e-04],
[4.376651407869632e+00,2.046451503836341e+00,5.806628605915877e-01,3.123885283277667e-02,1.453748696625357e-04,1.166530807171395e+01,1.003147696754953e+00,2.441532926863124e-01,2.136185800007310e-02,5.721103384547666e-04],
[4.283083182474195e+00,1.995380014537307e+00,5.970535713325043e-01,2.909516688695599e-02,1.380647690375216e-04,1.149619059566834e+01,9.770391020188206e-01,2.394291329758291e-01,2.009122333272558e-02,5.543771384922663e-04],
[4.195638407371233e+00,1.943332859786456e+00,6.124466172854658e-01,2.715152076949324e-02,1.305947873519297e-04,1.141077504566523e+01,9.490119244548774e-01,2.349503265353047e-01,1.890515762809755e-02,5.372336492097111e-04],
[4.356925932963843e+00,1.695892047773159e+00,6.639045200684705e-01,2.630200187602814e-02,1.254973184998238e-04,9.294345147185689e+00,9.105000459574200e-01,2.387465959113764e-01,1.820985425464623e-02,5.215593719635622e-04],
[4.331384056649235e+00,1.527648647286807e+00,7.357959228912380e-01,2.495263232014026e-02,1.187408525810578e-04,7.876844338102884e+00,9.425156426277488e-01,2.416994800398060e-01,1.728998944485090e-02,5.058346313135256e-04],
[4.197260013196420e+00,1.468548067747088e+00,7.839312482110882e-01,2.324940948643951e-02,1.112613586072860e-04,6.936740248944572e+00,1.017252766183483e+00,2.389489397150706e-01,1.623324330753810e-02,4.902390040211490e-04],
[3.976297158190774e+00,1.522926842573418e+00,7.977062463905613e-01,2.136667415586852e-02,1.030786893857173e-04,6.296857792287749e+00,1.112899511576911e+00,2.310570406784734e-01,1.510135455672045e-02,4.746824771050258e-04],
[3.751443814398119e+00,1.627688029776327e+00,7.817567554542718e-01,1.951708039122916e-02,9.431998042934275e-05,5.797546360829538e+00,1.182236310777107e+00,2.199135860247702e-01,1.398104554814566e-02,4.591271258298386e-04],
[3.484015173387116e+00,1.793779204169655e+00,7.448783566919203e-01,1.754277851624345e-02,8.448723515688600e-05,5.439988460809537e+00,1.227921341401281e+00,2.062088569929092e-01,1.278994017211460e-02,4.430322267874786e-04],
[1.599565781988442e+00,2.975344521941205e+00,6.950926783668822e-01,1.487796274586880e-02,6.905495791015833e-05,5.792444473855675e+00,1.553009829732260e+00,1.886263359366482e-01,1.117634706624533e-02,4.227723616555514e-04],
[2.040215639757283e+00,2.899226346248255e+00,6.363440838157977e-01,1.320719195954083e-02,5.673821925001312e-05,6.658194296096275e+00,1.413379237789324e+00,1.740001045021790e-01,1.006878045302105e-02,4.030771056922231e-04],
[1.675934670648708e+00,3.004866029697293e+00,5.953400131616355e-01,1.171631866230948e-02,4.296782976398171e-05,5.522310932114025e+00,1.380072230071963e+00,1.622292376559454e-01,9.018148904165756e-03,3.792776674776671e-04],
[2.235228504431053e+00,2.682766386519949e+00,5.551949262124333e-01,1.072733543662587e-02,3.284739920462629e-05,5.020309889602403e+00,1.230775905837777e+00,1.522481229928636e-01,8.283991169062104e-03,3.562419389317589e-04],
[2.803427374125100e+00,2.718827879660200e+00,5.224759153919996e-01,9.845378369710420e-03,2.345245265083162e-05,6.558768728045342e+00,1.169724225166679e+00,1.435566918001781e-01,7.619765262300398e-03,3.296276739029854e-04],
[3.608610209977714e+00,2.450567747371983e+00,4.786395001072570e-01,8.872142351692152e-03,1.040019329094673e-05,6.581625946219628e+00,1.027728526605885e+00,1.335336806347209e-01,6.848612389484298e-03,2.763888754566660e-04],
[4.242099010573159e+00,2.099943420558279e+00,4.328366313799229e-01,8.020215703810592e-03,7.217850308513403e-07,5.752801155360800e+00,8.739014891954615e-01,1.235999561805247e-01,6.176003330585702e-03,1.414951776172309e-04],
[4.636200956689623e+00,1.780633114269871e+00,4.037304439527385e-01,7.685395546686740e-03,8.954159028076436e-08,4.888252997809829e+00,7.563105268800747e-01,1.173023644522492e-01,5.930343942428942e-03,7.666686638730287e-05],
[4.965922505950705e+00,1.438155615070337e+00,3.712992005792981e-01,7.472564284502011e-03,1.141152841525851e-07,4.091293787874963e+00,6.292289966025513e-01,1.110966786955352e-01,5.772350103477618e-03,8.085118938793825e-05],
[5.306156144750332e+00,1.117331602360721e+00,3.158587231108543e-01,7.203422423102100e-03,1.073553305458635e-07,3.488007354816557e+00,4.811907411497712e-01,1.018744679457531e-01,5.592453744170787e-03,7.795066735407367e-05],
[4.520533990423360e+00,4.106953979091246e+00,7.139468785037285e-01,1.692940276874539e-02,8.574921291917244e-05,1.944822342329488e+01,1.898246731559969e+00,1.695535635953418e-01,1.148195675489342e-02,3.461220382579827e-04],
[6.524010720018733e+00,3.207870807456613e+00,5.404787743496377e-01,8.782788068988532e-03,6.910106029491315e-06,1.400925542989749e+01,1.326350359616653e+00,1.314085683860361e-01,6.286474345204096e-03,2.278399814589510e-04],
[6.896028535596191e+00,2.835141545365232e+00,5.035068818888151e-01,8.022945109667069e-03,9.204009547587397e-08,1.107638256703987e+01,1.171326162905030e+00,1.234946513917999e-01,5.735155957904971e-03,7.197075418025232e-05],
[7.093749001626302e+00,2.529123739031940e+00,4.821078198888890e-01,7.719366741451110e-03,7.271141994250414e-08,9.094737951659447e+00,1.063916670331612e+00,1.186194466218779e-01,5.539457088950347e-03,6.584947305284627e-05],
[6.434013247972842e+00,2.970999705357888e+00,4.607966517878480e-01,7.240331257754553e-03,6.362366643091279e-08,1.025968513072979e+01,1.131774523061633e+00,1.127759353623823e-01,5.274595833531321e-03,6.192638240887597e-05],
[6.210708267840199e+00,3.039344538256235e+00,4.373399844391628e-01,6.807147641473166e-03,6.182293277428513e-08,1.002141058591628e+01,1.103998801558834e+00,1.072189731624539e-01,5.024321308506824e-03,6.005069941971958e-05],
[6.004315983089865e+00,3.094316545314180e+00,4.128084877164170e-01,6.408916578800669e-03,6.730073762160754e-08,9.817930467191061e+00,1.069787050680294e+00,1.016352914486458e-01,4.795248468887250e-03,6.028065987264629e-05],
[5.200617168103042e+00,3.498494403671440e+00,4.054149311313203e-01,6.223437008265299e-03,6.008593295434409e-08,1.120383101944067e+01,1.128463695469282e+00,9.893334726861316e-02,4.659174319779507e-03,5.725906389623341e-05],
[5.025338600360291e+00,3.518439882851541e+00,3.819503494462722e-01,5.821102080962110e-03,6.526093388297119e-08,1.097721906976287e+01,1.084772148326308e+00,9.367468748538359e-02,4.426823468734856e-03,5.738568370505115e-05],
[5.346561002606197e+00,3.224684665609108e+00,3.494617526254452e-01,5.292517567488151e-03,6.159176302362374e-08,9.231183797524494e+00,9.728362291938352e-01,8.705962209665623e-02,4.130119644650323e-03,5.494638944496757e-05],
[5.225823503340047e+00,3.228188739952953e+00,3.270988788238514e-01,4.888825755922390e-03,5.212722694193633e-08,9.071357066187183e+00,9.311242774566348e-01,8.207206020598455e-02,3.890296559934166e-03,5.103679766366416e-05],
[4.586412477535479e+00,3.518695956651012e+00,3.192617142012054e-01,4.729796479856258e-03,5.513244808062041e-08,1.031861020923352e+01,9.572788378292328e-01,7.968074314438807e-02,3.771931999968489e-03,5.097508603760111e-05],
[4.457994806754126e+00,3.508672126376623e+00,3.013753805283154e-01,4.407637462144819e-03,4.887879032285916e-08,1.008906933834013e+01,9.194464473616226e-01,7.564191777863293e-02,3.570264651248093e-03,4.804951743958113e-05],
[4.338975764011709e+00,3.491850988964034e+00,2.814710990162868e-01,4.002092714990461e-03,5.529298081955140e-08,9.963309372238362e+00,8.780839569829744e-01,7.116371157687776e-02,3.321524042150777e-03,4.851031794603728e-05],
[4.227294704031012e+00,3.472492275106616e+00,2.648222294968986e-01,3.690728778331929e-03,6.258714262002473e-08,9.724006020400314e+00,8.428737759602104e-01,6.735347439748511e-02,3.123646062633208e-03,4.912170970176192e-05],
[4.109517024430204e+00,3.457991325227507e+00,2.470873512223867e-01,3.304239209409952e-03,5.991049262319316e-08,9.677359945101202e+00,8.069400424708172e-01,6.328154369541671e-02,2.875446396412092e-03,4.706791536975981e-05]]
)

parameterArray = np.array(
[[[2.05727084e-05,5.06271546,2.92660922e-05,0.930335119,0.0135216077,0.116889587,-0.0134867487,0.11688959,-4.28449381e-06],
[2.6592243283279636e-05,5.675920610536081,4.130117211737221e-05,1.1561428379491518,0.013237729128333478,0.14711028397873144,-0.013186438026856262,0.14710018609168965,-8.890601389432829e-06],
[3.094433693645993e-05,6.234324817266906,5.227226160566411e-05,1.3783303633242647,0.013203802504045355,0.18078209428506783,-0.013136213215876366,0.18076696247311716,-1.34649139404092e-05],
[3.472221638375163e-05,6.67192870487392,6.276013026315342e-05,1.5609827629691562,0.01366081200028202,0.21669903574797514,-0.013576928091629515,0.21673628091617256,-1.907410734308862e-05],
[3.7387039310128706e-05,7.108955426633964,7.238477024831784e-05,1.7525657321590964,0.014266764691914282,0.23995081001354993,-0.014166705634761956,0.23994325994101792,-2.4227909497657573e-05],
[5.686276722530545e-05,4.217179147253889,0.00014121749863037664,0.1628081928157759,8.215506861413351e-05,1.3007355199578656,1.724842592333466e-05,11.294375249570532,-6.900475814885715e-05],
[6.372670353980777e-05,4.75858514106865,0.00017974342790246287,0.18676055402906203,9.934323722441242e-05,1.5236084830016605,1.7041819697544292e-05,12.166303181676039,-9.262357149361149e-05],
[7.504571935584617e-05,5.612240810401235,0.0002693018320400263,0.209405177556215,0.00013245033374742422,1.8742699895183625,1.631303558069684e-05,13.556284171063474,-0.00015711458113931156],
[5.2951255424306816e-05,10.400319968670631,0.0001463397601958656,0.4446003956148727,0.00019711387648741269,0.43043595254610234,0.0001791245310277009,3.312162062819229,-0.0001517811250961153],
[0.00011353735083479875,8.922102228860423,-0.023133231625010003,1.0241193158910242,0.01156857083770998,0.8203087817301588,0.012481414115880612,1.2024470855975666,-0.0004868655294797641],
[0.00038220319363342197,0.4115891061827376,0.0004970315992617557,0.4123823037162079,0.0002888114791738547,4.369477262148248,5.600760769086176e-05,12.655079503071542,-0.0005823960126630608],
[-0.0006916534680506142,0.5308951576865517,0.002079257256469036,0.4570150315706604,0.0003400770190688078,5.287705956775111,4.1146510735290827e-05,15.140920933098775,-0.001006571130385495],
[-0.05131362507630703,1.5329332979865766,0.00015842659272586148,10.655895238766021,0.02846606978149747,1.222594337572545,0.025380020048239398,1.8168698586946666,-0.0017729751048727567]],

[[4.7829055708734086e-05,2.7595555850655273,9.788437985389019e-05,0.6486179268169794,-0.0901274219618626,0.11652558501083393,0.09025727527187816,0.11648809426798096,-2.3601917492010693e-05],
[5.833219120985202e-05,3.1018161111742186,0.0001363572486344445,0.7823025032382582,-0.01291331122903196,0.13863588711632333,0.013107197839507888,0.13817834839112347,-5.091509851603294e-05],
[6.498731243312285e-05,3.390742873636509,0.00017042609787800607,0.905190359722796,-0.016924646553910922,0.17043718590764692,0.0171791330721187,0.16975650974791381,-7.717878841964527e-05],
[6.80699916180378e-05,3.6825555132552092,0.00020204865726268774,1.0250611471180817,-0.019472183268383847,0.20702059713282323,0.01978415031664284,0.20596799377663202,-0.00010193853921538202],
[7.11576274996396e-05,3.9079909020373873,0.00023117087067651293,1.1192537501605273,-0.020057850882434333,0.22490988623202243,0.020434303948419757,0.22353628440912293,-0.0001371324252820972],
[0.00010808661494121703,3.1688732668055613,0.0006209008729659266,0.11411686270664517,0.00027616705346043856,1.0401129999839986,9.060768183041247e-06,8.313705689690527,-0.00036300089389837127],
[0.00010901473397391424,3.6343810869317537,0.0008307552392888151,0.11963432336583554,0.0003265621746658818,1.1962250401170804,5.397681796624581e-06,10.203058639176907,-0.000524737094629172],
[0.00010923782344592806,4.28157961324478,0.0014742121739780144,0.10545767835528559,0.000416720054657845,1.4161628094201133,2.5567409980496686e-06,13.326990560965184,-0.0010930612205451945],
[1.0503955019848938e-05,10.383269515654368,0.010047024241472101,0.42479803538493244,-0.008717944127776402,0.43524521324582033,0.000378269604644287,2.8291704245104907,-0.0006127030568226593],
[3.935912979094519e-05,8.827152832931494,-0.05982182850222017,1.1632374937104037,0.013876270916160146,0.8007425367477211,0.04842651843747552,1.2471640030887814,-0.0011671358147643189],
[-0.9103008388211893,0.4115478777219137,0.9145972175208514,0.4103010878135971,0.0006960668430528053,2.8250610426494642,1.3195717368136461e-05,12.872382445386041,-0.0034643848716509763],
[-0.0022461408141845576,0.6148398221702139,0.007569207870322816,0.3938723548655265,0.00040563901526827326,5.065991262469326,-2.2848216400857325e-05,14.945679514622565,-0.003950001374797637],
[-0.12429830995803533,1.5367072763109033,-7.425568561900528e-06,10.071094342801926,0.07055039141858124,1.1928511324151654,0.060931434304443574,1.8239355376130337,-0.005165253596623765]],

[[6.899316716358343e-05,10.055910023812487,0.00020140788793549379,0.9504553889808925,0.016874985622478477,0.12059118133008473,-0.016563094195507513,0.12059121674112322,-3.0407987157385666e-05],
[9.139293706650853e-05,12.158191009269101,0.00026948890712517236,1.1359847389063966,-0.027992114673802235,0.14340159437931524,0.028448762088156727,0.1434016616728456,-7.676496204725523e-05],
[0.00031998347445817677,0.8934772748948614,0.0005876656054360649,0.12453444272421371,6.441833552057349e-05,26.917210338224923,0.00012154823140557894,4.018484126663412,-0.00018317775577433368],
[0.00012388900147985264,16.361707747612606,0.0015208407739029548,0.20269284338189913,0.0003546629186066826,1.5784336550878908,-0.0007873070226365748,0.20270068445044562,-0.0001536092088114624],
[0.0001421879177629622,5.301691562965971,0.000881753451766597,0.15645866291465024,0.0004120655044981547,1.1627933761263145,8.494835881093389e-05,29.997455489689724,-0.0003212365639809233],
[0.00014086954517020361,7.994096363011822,0.0011281031788319743,0.22895302789366226,0.0004459917638697011,1.6588959433022668,9.115405739662055e-05,34.901837422756834,-0.0003567637266337946],
[0.00015121775785576332,10.83459034678902,0.001375342180923692,0.28451595278617847,0.0004753853051587621,2.1186508957048815,9.220605733309762e-05,39.29797932421858,-0.00042280602163096125],
[0.00018972537431715173,15.057475604172506,0.0018652626012271123,0.35248561344786317,0.0005351859385604709,2.8312726638813612,9.310655595081231e-05,45.511529299395214,-0.0006255428180848224],
[0.0002833680498736884,29.84326486365283,0.0015933265919722728,0.48303574589909654,0.0008961159704331931,0.4829872026957848,0.0005874690279222691,4.572783741630541,-0.0008196640220787028],
[0.0003449072272077114,34.617961260313116,0.00214210298467308,0.5945058128871764,0.0006789414412269691,6.603967842264421,0.0013493459172302922,0.5944936432363365,-0.0013190439966178473],
[0.00237513793585757,0.5224433741039627,0.0008382979426078352,6.959797605451152,0.002663649357134064,0.5223728888896547,0.00044859796547806394,34.78401394658654,-0.0025909917506728116],
[0.0025880982619846636,0.8903166932334492,0.0009392191079126414,13.705578408267584,0.0027943683405321144,0.8904347423943366,0.0003107726292354461,50.298643296304355,-0.0022213704700770613],
[0.004257806287814436,0.7981051563605709,0.004219827182499092,0.7981215175859627,0.0012311382408488724,15.366884349140156,0.00040257791548447495,51.029855563905116,-0.004793228743908]],

[[0.00017326947693371072,8.739744183745835,0.0003167617746883571,0.9054672390071232,0.016902460151066428,0.11465129988207035,-0.01636080945425545,0.11465135896436963,-5.73672991315459e-05],
[0.00024091177656421724,9.605964275874218,0.00042694645280045944,1.0674847691140947,0.04412830861039953,0.13163366368351423,-0.043336940233553556,0.13163368351207544,-0.00014953867592954476],
[0.0005011371627911596,0.8456512276257114,0.0010301017473829397,0.11482528166311266,0.0001738901891613387,16.48055190967877,0.0002487484372106858,3.986512681790138,-0.000342563946456167],
[0.00034325022823151216,11.425738693852027,0.0018209135118873745,0.18335101059060985,0.0005707200086021362,1.5098566777783033,-0.0005602391559458285,0.18333652561961888,-0.00029608276996779143],
[0.00032979488867662606,5.246695740886023,0.0015289912108780689,0.1472978706830542,0.0006354278092113368,1.1355641489462232,0.00021360326957887914,18.39072169306789,-0.0005752005098716375],
[0.00042120142564958666,5.733924506785356,0.0021528917768010884,0.14317326506799272,0.0007853073464423966,1.2583353341463976,0.00026369999638535286,19.064785490171115,-0.0010360711515808845],
[0.0004828138084355573,7.565756184406587,0.0008282254622325681,1.738544413114682,0.002477934809164782,0.20634686389141235,0.0002447250859874959,21.686049013908413,-0.0010380695406543362],
[0.0006258267149551606,9.878826134431005,0.003349281899867729,0.2628347030733793,0.000985197995332087,2.416648232626769,0.0002235758770502376,25.230908441857498,-0.0014676902878216628],
[0.0007203606268453715,18.159955502953668,0.002623683185284847,0.43253694221878264,0.0015569361782123243,0.4325156362500566,0.0012687171918155517,4.550930798509785,-0.0015350119552893697],
[0.00062520891915681,23.45703119714081,0.0017355021027619735,7.173435107644144,0.0028995456792520464,0.6233115445185824,0.002659045108888306,0.6235010670867266,-0.0020126379704011998],
[0.000547624410184352,27.46852473912141,0.003928207245340722,0.7357460862785145,0.0030618309713575024,0.7357513359579859,0.002204048114229395,8.886555123987023,-0.0027710347632620373],
[0.000562682119690021,29.69255646276649,0.005201186079681365,0.7715188666891865,0.004422929900903623,0.7715025941449251,0.0028134619198674996,10.085228969700474,-0.0046815868257707016],
[0.000866985489536886,27.75672967515833,0.010367644064508283,0.5105008891019243,0.00929431304533706,0.5104346682864919,0.0037123522857173985,10.143446016925974,-0.014096892011044797]],

[[0.0003087990074547848,6.577166995466867,0.00046365416970969804,0.8551669993236387,0.49117676823879025,0.10755719463315302,-0.49035299630045537,0.10755720214340239,-9.906156120228823e-05],
[0.0004302620113002927,7.081994667751312,0.0006359489380387292,0.9996302006283418,0.3662821302250229,0.120051362121582,-0.3650761928081238,0.12005134703890308,-0.00025943818274842763],
[0.0007569861679071668,0.7246407692649685,0.0016551423513912538,0.08878787343934072,0.00029196554850272993,11.455969822402414,0.00047229193801787643,3.2830435611712185,-0.0007006088355581382],
[0.0006031865117558591,8.25487837305939,0.0022418101768311672,0.16432007490261485,0.0008843004721855045,1.4176184574071318,-0.000323846185837596,0.1643206339367928,-0.0005161442689238186],
[0.000618286497425025,5.2186024081360625,0.0022668850198461266,0.16019551847138888,0.0009118776712595388,1.2558708402014516,0.00025074308055194575,14.620114507241482,-0.000767161896254964],
[0.0007675856315764407,6.42885267286195,0.0029377625026144436,0.19773006066388826,0.0011016076526335417,1.6408624292607157,0.00022405488805371147,16.844302069097015,-0.0010471598204703954],
[0.0009444193400883088,5.898388981750479,0.004000243212931066,0.16398523460635822,0.0013248161606328438,1.5530046986264114,0.00034607778416198835,15.528198437971657,-0.001999129915230311],
[0.0011046816260700469,8.800371867455535,0.004969974282937292,0.2631820260922393,0.0016778179472131897,2.554792028682981,0.0001576953396943102,22.078900691844755,-0.002175861860753537],
[0.0007984470179191125,14.978562749961794,0.0035876730877688404,0.4666796494359344,0.0024622370394492216,0.4666707344132041,0.002382182593725607,4.686858567426106,-0.002069981474389898],
[0.0010468403569470262,15.399225449179955,0.005190251945929571,0.44842393580621254,0.004337912425922305,0.4485177787347095,0.003275240164921354,5.128955538956103,-0.004728868811671045],
[0.0012111765430586733,15.970242460564963,0.007850966609136851,0.38729381394366713,0.006824702565429315,0.38734056247371623,0.004128374869535702,5.493795557260986,-0.00926559640395767],
[0.004032773576152885,11.103507122067144,0.003961889409335817,1.3516153568460354,0.002838450921658237,1.3516323957226688,0.005558906132192206,1.3516335680711307,-0.003606409773436202],
[0.0041110139899625114,13.278602090354118,0.005375366580054264,1.7944543766740642,0.004362973731528789,1.794272593100365,0.006934578995176212,1.7944201363376302,-0.0052835771933415435]],

[[0.00045525418378168734,5.102233412492012,-0.05169348912469252,0.8079418768031623,0.0011573948496124832,0.10035578272835459,0.05234268621172665,0.807941734020328,-0.00016040613831810305],
[0.0006231069509284751,5.506062780425354,0.0016947807493791493,0.11247296026615443,0.0009843711425021704,0.9543460982224862,-8.485410468187013e-05,0.9543757266713206,-0.0003959655678986681],
[0.00033046626387460605,9.339110088898314,0.0022519164331847516,0.09979211984280577,0.0007245391677160731,3.1413970097960053,0.0010025270172608616,0.7828137008336656,-0.0008444910929157858],
[0.000824825045,6.56211066,0.0026583248,0.162605525,0.00128248752,1.41001427,-9.75425369e-06,6.56252805,-0.000712895778],
[0.0009473309231263038,4.3365563571518235,0.0032229818496820875,0.1446493445425143,0.0013313620053106736,1.187234193105197,0.00028883969222843895,11.406503162488583,-0.001206416006114484],
[0.0011419948871188813,5.094616315266334,0.004244724654258116,0.16865799866004164,0.0016698358769202254,1.4787451082979794,0.0002658843824971234,12.804864240081548,-0.0017630844461225296],
[0.0021582842318798494,2.899776387924099,0.002859453436483505,0.3263311606670849,0.0017787580587577672,0.3263473175602345,0.0007552314094056279,9.854293298759291,-0.0011175772500311508],
[0.000738806702,11.3210618,0.00361532437,0.399845909,0.00253788758,0.399861315,0.00280735781,3.55134613,-0.00172733035],
[0.0001659557472564736,25.18635122568306,0.004513728972294002,0.6573725926913874,0.00343811404384451,0.6573718575835092,0.0035245425698133544,5.57048459940532,-0.0017240922892734923],
[0.003648188257105929,7.855956013304476,0.0044050000679980005,1.0600753347676246,0.003350019707378276,1.0600709552778926,0.0030998735277780326,1.0600775705890284,-0.0019488744701522357],
[0.003421879957685847,9.652832523220301,0.004888560024194302,1.4116919763097575,0.003853752808610798,1.4116998003208554,0.0048958999674622436,1.4116793568693606,-0.0023441827154876593],
[0.0029210784,12.3257804,0.00568629708,1.83931624,0.00467669266,1.83928096,0.00725631962,1.8392607,-0.00317543152],
[0.00164038132538907,2.226636746452111,0.008379308933899376,2.2265860030653846,0.0023513759335241128,15.927850121699265,0.013933044784759015,2.226658186766246,-0.0055221633858053235]],

[[0.000599830247,4.09083533,-0.0516899155,0.759840549,0.00154067734,0.0950248602,0.0525594258,0.759840441,-0.000236246113],
[0.0008157399167995564,4.388106870969368,-0.05248307358907333,0.8824527018807329,0.0022708684800762558,0.10336079076653608,0.05370604262237438,0.8824512248677009,-0.0005944493810402574],
[0.0009565150914985093,4.778834100230612,-0.07212222887268821,1.0587470247374615,0.0029621048332056543,0.1209033512126629,0.07364632078681903,1.0587449568712055,-0.0008946927666648171],
[0.0018084160981954793,1.226825844000879,-0.5588906781177151,5.127893130267879,0.0036342339653666392,0.1375129665915079,0.5599532611050718,5.12789650637196,-0.0012017645455237882],
[0.0020968549135624596,1.3485422250925396,0.1382866176478252,5.378092608360474,0.004355507346182302,0.14569342589632275,-0.13711703771224282,5.378093375940374,-0.0016226092020658366],
[0.0013253443060055104,5.84190456275837,-0.08495611484257085,0.24379921726537332,0.0026952925166906614,1.5658244423626604,0.09036007452084865,0.23902287687762988,-0.002168062927719134],
[0.0031403128005953527,1.828043875201048,-0.04942133290943358,0.19631169283558483,0.0013934329714066686,6.322630269653985,0.05659807350649865,0.19449582415628605,-0.003332447511561064],
[0.0010126889309104313,8.566434420310316,0.006041770070466102,0.2059751018018425,0.0036843510412404848,0.3278253186087702,0.004150835056050365,2.5952989637570583,-0.004553431899926515],
[0.00035183763944961834,12.110667359684594,0.07003584712892921,0.030942490056634925,0.005237911301996651,1.7826275793407673,0.002691552279365025,5.17078488437075,-0.06554311180609729],
[0.0019709188045841913,8.339609049940456,-0.05589581189422753,1.3213619992014642,0.035975478361043485,1.9074732424110303,0.04400205089222995,0.6868956261533464,-0.010031193407164948],
[0.010612271074363733,3.0858589482036973,0.17354989703319107,0.5237201771666944,-0.14227260492918045,0.6121847823210027,0.0016273598409779618,9.567731832661057,-0.024896107320196377],
[0.0018870637147019522,9.958621437186087,-0.17671359981488627,0.917248909864496,0.02460078398614263,2.653638851763501,0.21273320149772615,0.6779791795431569,-0.040760321485852666],
[0.0017774967247139136,11.023673471986587,-0.2193907176956501,0.9956531981622955,0.044100099357051545,2.631355163290383,0.3143058991178258,0.5371913142850613,-0.11511298155749457]],

[[0.0007363927528381409,3.3893444520421667,-0.05124957294113561,0.7105790880847458,0.0019762829359115616,0.08946727484973324,0.05238032925117152,0.7105788929145114,-0.00033941921256982295],
[0.000986655103277478,3.639256142082499,-0.05237142832717805,0.820928575332209,0.0029298743597827768,0.09617244028871272,0.053973261371072744,0.8209291062013898,-0.000839439020123985],
[0.0011331688497936453,3.9722756700477313,-0.07126468637135337,0.9779183986141178,0.0038375491340129552,0.11158007444019212,0.0732769217396013,0.9779186726258595,-0.0012697550575750647],
[0.0024139819079827675,1.100890654727273,-11.327042128670797,4.227685556506655,0.004786954449554858,0.12090934999534793,11.328301654596206,4.227685523897618,-0.0018135767782315457],
[0.00278920060137768,1.2304952917771859,0.703506863864414,4.491183370311136,0.005707154292659405,0.13235431759895372,-0.7021690043208634,4.491183299499285,-0.0023303102213515074],
[0.003512588183186681,1.4387060356835262,0.9837485725566107,4.917617586054387,0.007686834811158227,0.14612114812961824,-0.9822897516758998,4.917617558377696,-0.003615293277573852],
[0.004174134399940871,1.635383461457912,0.7946418177585212,5.324880090653671,0.009694391829543854,0.15980728513997175,-0.7931384030681542,5.324880049635161,-0.00496607493329479],
[0.005426426919229152,1.9044487001448507,1.1521882124451268,5.914525098848026,0.014912362540406225,0.15995378580002884,-1.1506062678426752,5.914525035153557,-0.009162799324170207],
[0.0015362049009699915,6.717628384759381,-0.7078816592470425,2.247930054915279,0.025345681765413033,0.15126655567803562,0.714889791353816,2.2479300135724842,-0.01823623486348735],
[0.00285882239,0.664312583,0.00979372159,0.664201709,0.00881792611,0.664081321,0.00564729030,4.74102605,-0.00768648383],
[0.008853089274689606,0.2889773436121887,0.014341883492479937,0.7720311833539759,0.014803652972613544,0.28986986004268034,0.006916938997892844,4.771048090152093,-0.02252352737922812],
[0.00770104397,1.01319725,0.0147764106,1.01324294,0.0138055359,1.01334461,0.00382320145,7.59231572,-0.0142023110],
[0.0116030456,1.38736484,0.0177415543,1.38732433,0.0174071665,1.38730557,0.00124107342,17.7581965,-0.0177972846]],

[[0.0008575648115123198,2.865042483032661,-0.05142111721894183,0.6623743433088481,0.0024638241815918725,0.08424061545526315,0.0528497104883087,0.6623742750291433,-0.0004710414816828813],
[0.0011452909006354514,3.057797873335139,0.002040460616015006,0.7493603982656674,0.49260370111086305,0.08708341303482356,-0.4889024973811164,0.08708332639197867,-0.0011938872644513363],
[-0.02596752083055092,0.9041768500689893,0.0012639702712521229,3.3815585186758272,0.0048344263189574925,0.10379088828999496,0.028526704865078606,0.9041765077567677,-0.0017267842526152808],
[0.0012158923918669617,3.8383855585867614,0.004138775666351059,0.13360118720348443,0.003008856324025412,1.1199352485520864,0.0016426770359760769,0.13362969038838107,-0.001963020513215595],
[0.0013710296928113419,3.694237914198532,0.00688423485757691,0.14286430409511142,0.0033647426548281565,1.1888562165795034,4.493368846215213e-05,12.429901746192279,-0.0026045647040607816],
[0.004488240399499105,5.941149433340208,0.008709102332954183,0.1999307614441538,0.004286966243739312,1.6310805723781956,-0.003542509635310669,6.152139123957972,-0.0030724742614305126],
[0.004991360769680179,1.7396439191215083,0.00604168654725806,0.20710655542098547,0.004964577840379519,0.20710118252862156,0.001063205343428961,5.28859523210686,-0.004601331383767755],
[0.0003040878124445349,9.657827992875202,0.005649319609160673,2.5715248807887567,0.0077337461724298106,0.3427280444034301,0.00634619909822993,0.3427158560360803,-0.004857124530755931],
[0.008962287026547253,0.31924719667411877,0.0070968040968003646,2.7029617342606955,0.01264390893629707,0.3192681723329533,0.0003919572104316357,9.199075205262995,-0.010628022593310629],
[0.006053708320371389,0.45388762214980394,0.012989305362545975,0.45364278049152124,0.012013692455852947,0.45356985406557593,0.0069130151656625,3.7335060650839043,-0.015297854340564474],
[0.005927680119341705,0.8067767280139316,0.01712427908230536,0.8068031068612616,0.011734431752900995,0.8068109491511228,0.003825524605610079,5.886948872586412,-0.012685825330687121],
[0.0101483403478932,1.0504695283355525,0.017224603238051833,1.0504000193944265,0.016254022997626818,1.0504152982418538,0.00165327203612646,11.23889730190614,-0.015608935205679342],
[0.02508490254874896,0.5984303665685295,0.032566138442271325,0.5983479818947989,0.03162413961447762,0.5983735939661036,0.0030280809803398083,8.374838852138673,-0.05818399253125151]],

[[0.0009616657249898866,2.468771128856098,-0.05119605281308303,0.617235962443026,0.0030064785300861303,0.07945225972279409,0.05295443819925484,0.6172354006329612,-0.0006339993133405297],
[0.0012113319981698037,2.7022825676326314,0.0024919350511145863,0.7248214202311634,0.5014128831176136,0.08709749504534951,-0.49692758461656067,0.08709764142301438,-0.0014389951777316254],
[0.0028519672343070976,0.6243600523819383,0.006482668141606258,0.06923778940828323,0.00033781580484851123,4.901862638073446,0.001790960811657213,1.9240126363392354,-0.0032707633774655067],
[0.0012054276821790322,3.416293283877887,0.004799358036801155,0.1287796018743587,0.0036788284487617048,1.0505433150485035,0.0022962418898451143,0.12879238589572842,-0.0025037152980328706],
[0.0012596375538336316,3.5136863249456907,0.008449462625354549,0.14064935849554935,0.004165907549980244,1.1457084741612436,1.365319530301635e-05,16.72584212755045,-0.003243189874439002],
[-0.021163692647056143,6.454710666444633,0.010736651446010149,0.19655822598336994,0.0051086156417313915,1.5443346722316607,0.02188097473976231,6.40559093672737,-0.00384977205766919],
[0.005921895874173778,1.566282215127846,0.0075036695628116845,0.18793936113931226,0.006427023900884256,0.187930694924506,0.0009682916363033175,4.7312205830781995,-0.006306456872863278],
[0.000219052880633341,9.332368281349952,0.006316672533464475,2.2765329493825166,0.009623483767022586,0.30753407971128116,0.008236408965385219,0.30751588811788766,-0.006838191606119633],
[0.0008621475515713057,3.1963234604790807,0.0046072074504970245,3.1957583467348005,0.0125540858493945,0.4731636958454635,0.011168140951612773,0.47252027287318726,-0.008005624052915251],
[0.0071854417693723695,0.5980608192635668,0.0044341197367785586,4.263017495912849,0.014185654242451296,0.5980340733602353,0.01282038256985765,0.5980470506234334,-0.012875277484697483],
[0.01613278127868086,0.3576142849626895,0.00687350699971214,3.703453287797424,0.02313676857908791,0.3576360354336859,0.021772154774600032,0.3576219323773067,-0.038750056046655906],
[0.0026327112219658435,7.072698465943916,0.01561693991566022,0.6244537734889671,0.025352969410505487,0.6244877014552296,0.02421219292836836,0.6245147361957255,-0.034755237364983656],
[0.02569419814094359,0.6746441872223362,0.03317597962917512,0.6746284296127113,0.03224513859260215,0.6746525669672719,0.0006986237270893824,20.05415515736646,-0.054225596198091496]],

[[0.0008662235254026106,2.953736736543904,-0.0507242230648797,0.6785783245442268,0.003599639090842867,0.08553809457659517,0.05296394895608272,0.6785793842403324,-0.0006587473778841323],
[0.001028801641714703,3.4233102916828653,0.0031843467255082206,0.7945221049440923,1.0260797759335734,0.09438393801261157,-1.0207364830777794,0.09438391233102264,-0.0015530825237791116],
[0.0037548329936437966,0.7222013331917061,0.007411830293612102,0.08231028276623616,0.0001617059216289663,15.570826771230218,0.0016701531899286166,2.461368662919223,-0.0032804473285427582],
[0.00011917180162864063,24.679884759305573,0.008522050465719801,0.12753283721493006,0.001247834883019096,3.4274582855190032,0.004383870749831633,1.005327692323613,-0.0030388295716678986],
[0.0011982735668278378,3.8752157131411122,0.010141004435418004,0.14287003047672703,0.0049784521643936016,1.127500368762637,0.0001241750841417236,27.758676005660732,-0.003834074468010776],
[-0.021202417182655125,9.07290966592525,0.012923776227213598,0.21003325828466207,0.005770240358721719,1.6025395242485243,0.021842333478115074,9.072917333258651,-0.00431028817750961],
[-0.021183949688243286,10.292259251932233,0.016532794351495413,0.21258418522606748,0.006648606603946418,1.716567547566045,0.021857890217757366,10.292263647596151,-0.00672051051290085],
[-0.021232075609758667,16.40175384527378,0.022351647351404207,0.28330818086948917,0.006999358990676525,2.205431345577993,0.02176843917365403,16.40174037550325,-0.009184077965328087],
[0.008047159926983698,0.4155778865264893,0.00039291986200628816,29.890363295543917,0.021738502839850068,0.41557579506318726,0.006133961896468902,3.1855149787433965,-0.011347442544282141],
[0.02031798350765942,0.46000890944628436,0.0004109113754195937,39.72286061337353,0.005862890382229139,4.245473195714769,0.024803106190624223,0.4601496652818908,-0.021065153865556553],
[0.01767141211260126,0.6766682207380085,0.0035390814628352436,9.069474306770534,0.011739638742942307,0.6766260841588811,0.02239408626113317,0.6768506175816964,-0.020993067889610365],
[0.003851675398294161,9.962802624160458,0.06223823837559332,0.24765995967572693,0.006109207280439687,2.1957767106830173,0.07085789769988748,0.24759182973719027,-0.10403244680760233],
[0.03770938486756929,0.5052260022187438,0.045239562589564936,0.5052564096855775,0.044305716666163876,0.5053303941723244,0.0033006728228368427,16.91016329507487,-0.08583474168702197]],

[[0.0027260641498410465,0.7411421577515501,-0.051358202599112224,4.037609399610119,0.004262027195723516,0.09257527248581468,0.05213008339347601,4.037609354000588,-0.0006576074576752183],
[0.0009224454973378711,4.897977283306699,0.0038201229650578687,0.8549293773221652,1.0149282170624851,0.10216407481140222,-1.008630156044145,0.10216413323792778,-0.001646435322121557],
[0.004490076635299105,0.7109942756573221,0.008787369222544864,0.08162747768981421,0.0003264214076842429,16.426448164340144,0.00171716957165702,2.504144410949051,-0.003914449549600372],
[0.0003053210291977798,20.63256452760891,0.01011356022745909,0.12672561234706467,0.0012967452171714086,3.5653490412905606,0.005090254883928366,0.9764995417663351,-0.0036272401229818134],
[0.0012864488461582979,4.037015757167699,0.012090244421813076,0.14022147012751027,0.005720150570417539,1.0853121444271934,0.0003363508352592723,21.852414008925784,-0.0046492781000046085],
[0.0010617720818155419,5.877456616928296,0.0156310600831864,0.18677162242076836,0.006471177953133839,1.3970203187049748,0.0003376687649086312,25.941199422623665,-0.005878868514423191],
[-0.6454223223145509,5062.370396608729,0.018712419829207988,0.3357937416531361,0.0055193381646332935,2.8201193444723174,0.6456727149213781,4527.119865253117,-0.004390936756736004],
[-0.02089203737933907,15.46335308930191,0.028586013786708463,0.2324738805321054,0.008168020705484471,2.0313967379214573,0.022108632841055492,15.463353745414004,-0.013722825099075757],
[0.012308231988404604,0.32408420578434155,0.001250021738915601,20.167553933192142,0.0260073410434576,0.3239940708907579,0.007626263486340612,2.8552115368113857,-0.017937896186492917],
[0.036803808632727225,0.2252044984205783,0.0016971963550132395,21.347138775454265,0.00945938494776842,3.1937818160540443,0.04129610090474515,0.22558574852187757,-0.053644018442710543],
[0.035952410407255046,0.5359827807510394,0.0008155807226735059,39.97118173256411,0.030024143007075146,0.5359925028000625,0.005720863578105119,7.6018619700890016,-0.031988124918344206],
[0.04257944274479785,0.6829050325323441,0.0019574978884657705,14.774489647461868,0.0366519800903041,0.682764637387156,0.003324918080251227,14.775711028683048,-0.03828457963799619],
[0.06970317866061149,0.4177977496355087,0.03274477845733317,0.4178682912229442,0.06377053372289633,0.41770385798229126,0.0069353938634761835,15.52440847715501,-0.1198319952801666]],

[[0.003154668717105887,0.7688088508254858,-0.05118745236346619,5.374212001175116,0.004985917704745236,0.09708731100371354,0.05199881783351777,5.374214878540036,-0.0006855477868886219],
[0.0010345991217228805,6.3779766139320015,0.004355950377939362,0.871529192312843,1.0203396768335942,0.10634898362249803,-1.012985376909206,0.10634897193727079,-0.0018144442774698216],
[0.00521670881956614,0.6911533537618789,0.010319803233599557,0.08013097798280387,0.0005702755692309335,15.093346442899255,0.0018238469168850827,2.534951347503134,-0.0046649591030776885],
[0.000557386416051729,17.939355780319683,0.011870511320206925,0.1258489606445888,0.0014247561657698598,3.73149728360287,0.0057548004860946455,0.9507302579563552,-0.004283116834408912],
[0.0014794164883277067,4.19660800298366,0.014283363052177095,0.13642389973899685,0.006433197763889649,1.0463421373905644,0.0006221687574327888,18.711423197203413,-0.005628290101949096],
[0.0014337966410818738,5.9278683322797,0.018686091425092456,0.17402158081284114,0.007227703827129533,1.3216994097355435,0.0006363728592403973,21.521431031307554,-0.007491973689965427],
[1011.4552119413262,169324077.54262742,0.021786087566795346,0.37016071261444555,0.0055973543385379595,3.7038161284793985,-1011.4549535580932,70619690.0236506,-0.004273339898081767],
[-0.01844888239639452,16.763318958657123,0.02988567507447674,0.32592312355568037,0.007021918810162931,2.585902201187683,0.020183340143713546,16.76329733365801,-0.010407090056626718],
[-0.017997093177278108,15.809232973253431,0.05728211325389398,0.19595058065297985,0.010316231849751547,2.3812619328023557,0.020621299293573182,15.809266776221962,-0.036114532535618936],
[0.01943546563955427,0.5139574662053277,0.0014001120101312984,29.33718017422151,0.007006306630551434,6.568169627990741,0.037065299603115366,0.5139330502753986,-0.023213840312571135],
[0.04500685757944545,0.43141345871622566,0.0018674543898374511,28.094776767969517,0.039075912959153566,0.4314262339936317,0.008412300157016746,6.923168438418986,-0.04675917232149794],
[0.04917234316137994,0.6392633693010684,0.0032791463502676687,13.671467123953574,0.04324469234820644,0.6391752738154696,0.005488763020940217,13.672213621618756,-0.04659296155136815],
[0.07503820656202462,0.43484620940516,0.03705558614688361,0.4350033157445478,0.06875587637566034,0.4348843529049327,0.011276543828012034,14.631041065527427,-0.12864795204919155]],

[[0.0009861151221298755,5.918152352349079,-0.05026017232981701,0.7555360861620765,0.005761614860810596,0.0975292488834939,0.05381103094120431,0.7555361821052318,-0.0007821529867954866],
[0.00472171289542963,0.600946600755927,0.001717277947985474,2.2608806271970656,0.008669563653360858,0.07631382754964691,0.0006929321285654592,12.279678793862377,-0.0031984571682474494],
[0.00595583309644437,0.6622524863984951,0.012118570152745829,0.07627240873693349,0.0008688143008806766,12.798652981749026,0.0020016912192280718,2.5146189272746438,-0.005689655937909742],
[0.0016559088197556733,3.848974888249443,0.013830428619214819,0.1228181815061352,0.0008249123504730229,15.113381744484398,0.0064148483889414415,0.9203635741792506,-0.005105256188941186],
[0.000928859656799653,15.589127808649806,0.016833686267872936,0.12801210643705666,0.007195514524751493,0.9936196424670429,0.0018189800623802015,4.214032862435539,-0.007011777829726098],
[0.0009671377290128801,17.463340460524105,0.02251434158309113,0.15160162395753385,0.008185213227399065,1.2097437269932005,0.0020273456236349083,5.5144151554481535,-0.010129289167500817],
[0.0023896754105518087,11.8881087051502,0.01374041243237393,0.23621182231300988,0.012285636456873595,0.23620816939008668,0.007751465197539657,1.8403956674936763,-0.009301290264510625],
[0.008080963048171864,2.47021178548598,0.018478540519787038,0.2905697057447652,0.016943091839139033,0.29056052131822896,0.0027358846091804162,13.648528232752103,-0.013733148413418729],
[0.008062587134814404,3.9860007807977467,0.024315515643358307,0.38779638323722304,0.02272754349666173,0.3878005615816025,0.002577832242531102,17.345632909040475,-0.018333000620090075],
[0.0019511358904678595,23.732652128997998,0.009581867372309223,6.296795136422206,0.03376916468200197,0.4553264390267887,0.033204982280295406,0.45530242263554527,-0.030282438405232138],
[0.0027633385546734558,22.171683093939546,0.05397468060400219,0.3464359664253741,0.011805218150532034,6.358152643000655,0.05389859121792374,0.34646941493464045,-0.06722402447353071],
[0.012544288043326694,12.072489760115609,0.03482263420928565,0.6242407829216531,0.03263266187469932,0.6242751524818156,0.037089750239789075,0.6242347491103546,-0.053505768698310134],
[0.015367285979096876,13.26946461196916,0.05867874543207257,0.5232250141690664,0.05152372916243563,0.5232108794442418,0.06559548270486582,0.5231972513449034,-0.11685299149178895]],

[[0.0012401729036613722,5.764816778607828,-0.05642246643075526,0.7253551307863998,0.006587569736862246,0.09603659148556332,0.06036306527536772,0.7253539531869047,-0.0009284070268952033],
[0.00531079599526743,0.5839407995809204,0.001865666227680112,2.265006686478223,0.009947596806765241,0.07517436983860433,0.000943205240668503,10.455070550039613,-0.003722995858411224],
[0.0019831033232240456,7.155793470021004,0.01271558932209605,0.12684465092008085,0.006184419389662125,0.9635203287684737,3.3998122482127754e-05,1045080.45,-0.0035544448872824766],
[0.0020359434159270638,3.862402542515779,0.016013484985517606,0.11785474277810348,0.0010666940569309166,12.841910620430182,0.007072556638253432,0.8835811814293857,-0.006141688466868051],
[0.001242604952317526,12.980991076998407,0.01994337568311529,0.11446791035254926,0.008051686755527863,0.9223230844412751,0.0023457713246264568,4.0121602535144,-0.009098493429045791],
[0.0014232041223060346,13.812587090942582,0.02877547236629346,0.11291324106755571,0.009597726268299642,1.0397318976848446,0.002872056202903683,4.634474995487352,-0.01586068571368142],
[0.0006527593041034259,19.922225744109337,0.031155246899988023,0.19320653649731717,0.008902924369074165,1.5525429484211521,0.0032549057828514696,7.5112230136822,-0.013379103545178544],
[0.0038699539679220556,11.160232103128594,0.03422043081105862,0.24981753452575603,0.008062360437267138,0.24977251534115458,0.00948515156913309,2.3108860281134653,-0.01862797558405624],
[0.0034222079638874564,14.264358912912703,0.03422744649598909,0.342273066482422,0.021137247376098775,0.3422223211315317,0.010037194479013105,3.811332140992068,-0.023966159432896386],
[0.035697297772709434,0.4071420939101865,0.01282897603844347,5.957830065424715,0.04300071065358413,0.4071750558311447,0.002131945514239541,20.58036587742027,-0.038573633138842114],
[0.003040677661851498,19.139802258434095,0.0670786912888046,0.2928391912737093,0.01590219762773791,5.992432537374681,0.06700364358095924,0.29298134865428394,-0.08984177116572817],
[0.016023231865040424,10.671427396264502,0.03787352008167915,0.6455895107449292,0.03557243121211878,0.6456127495543982,0.04054465116423207,0.6456741541517433,-0.05707994340996028],
[0.018040763653219175,12.255631783909537,0.05436975535790482,0.6879556247476631,0.04722514017032807,0.6879719901326086,0.061270525178669176,0.6879710134086261,-0.09547463493216428]],

[[0.001546543373176783,5.312330360308454,-0.05621381678060109,0.6918424792508655,0.007467487805881708,0.09388478729576676,0.06054076701964598,0.6918422023817422,-0.001110442292549752],
[0.005892443275809283,0.5667044935617458,0.002081902704022559,2.28077284487856,0.011329361728986694,0.0738619357772369,0.0011794310524231148,9.02856879521604,-0.0043108790463005755],
[0.0068172557013652,0.744007537236332,0.01466336497880783,0.10111056486276715,0.0011760234791471926,10.418278243193523,0.002229620495473792,3.244165609289859,-0.0053200374575091665],
[0.0025918290159031615,3.718701243347358,0.01847378015624106,0.11072194374626643,0.0012707390905843453,11.062380335887456,0.007746426421366054,0.8387932796034129,-0.007493273981291972],
[0.0016078707603724548,10.785729700835711,0.024426519862118575,0.09260687887136124,0.009145177162421012,0.8227077290390263,0.003090911347193084,3.573000179346092,-0.012937300664851182],
[0.00039507349548330637,19.86288431765574,0.02762542930834807,0.1920399717659046,0.008389185836865693,1.4676519565927226,0.0036157816105378115,6.939028796329767,-0.009820963164387944],
[0.0010928967237055906,14.780803766473923,0.0385406347821224,0.15006441587695288,0.010389459768781873,1.3421364422408977,0.004380763267644249,5.891841850391349,-0.0199431380744509],
[0.005101714858907866,9.256553179207113,0.04027662055300213,0.2297904267758534,0.017959855678154297,0.07495022365777314,0.011282737712948954,2.122114212207765,-0.032909165802909535],
[0.00412548561469653,12.060769105266168,0.03923599837461772,0.2976332808575575,0.026142493427640322,0.2975135587549896,0.012544586161498873,3.5778028656539442,-0.03145825345542177],
[0.04171809779609634,0.37466073740527517,0.016546030827326454,5.604621377822184,0.049022342269439925,0.37467687718630527,0.001903976495043191,19.162557133149132,-0.0470054627574515],
[0.0023014637920379657,18.87485275696301,0.07489156808679127,0.28764977827411203,0.02040807928010754,5.863306910140323,0.07481808968471523,0.2876353950244047,-0.10104388228882834],
[0.01849813157556463,9.678447278258501,0.040185405278542995,0.7077599097352657,0.03817545505397867,0.7078245936413339,0.04231270304586408,0.707729877902235,-0.05670845619102154],
[0.018322047271752375,11.862164807197328,0.052171639403555764,0.901380259837415,0.04503366138766469,0.9013568221251871,0.05906411565434989,0.9013620638724179,-0.0780081040541212]],

[[0.0018890585278779528,4.787820168510738,-0.05568336454306234,0.6603727836388916,0.008410168283895672,0.09145022495778145,0.060391104750724164,0.6603734681409055,-0.0013264231610254228],
[0.006461312423699909,0.545935999368923,0.002393884521701866,2.256334638555226,0.012856837635926271,0.07155205344412346,0.0013994291233238973,7.843173989657087,-0.005037328999347446],
[0.007395988075923656,0.7137337182787723,0.016687404132135274,0.09683611068190541,0.0013326593483276089,9.084394098552032,0.002747201142014576,3.135750439362831,-0.006305893177256708],
[0.003281676850026157,3.3954055839164488,0.021433423316717964,0.09941979751214738,0.001508113549050275,9.410212782670849,0.008517111424682004,0.7789877044322197,-0.009513729505504862],
[0.0007346379024388357,12.913223348853203,0.024087319075018727,0.14642285388607462,0.008378502139875593,1.0862360270240548,0.0037513270425377156,4.964965040668755,-0.008664488141428553],
[0.00042523064497874366,16.79970282263242,0.03166476282871586,0.17605152394894347,0.009282436171695248,1.405248568513597,0.004549475582656125,6.0321573802575585,-0.012207694163441236],
[5.1289272592908766e-05,42.18524073415935,0.037664864843989995,0.22886646459654666,0.00979991508583163,2.011656137220374,0.004452916708862468,7.818966489908414,-0.013507736706280837],
[0.0687269151971633,0.14452102571575554,0.013888735871364315,1.8609321507314576,0.30676073543063925,7.685677734280315,-0.30022066427326144,7.685673785951994,-0.04260570556846039],
[0.004702009392060934,10.30606838482373,0.04539009949292542,0.2551185007574814,0.03229310416144786,0.2551129774008815,0.015482329710244295,3.3099046580658964,-0.04140772378009142],
[0.04719868268584126,0.3605224903794716,0.020350142159892847,5.289007777426053,0.054501885980835225,0.36057089686067356,0.001319087301736247,19.511150799150997,-0.053977768496992665],
[0.001034848251868211,22.67223529185225,0.072236595749076,0.32258752049593753,0.024434159154551695,5.797078978606077,0.07980820980562565,0.3225302601967277,-0.09789327291520063],
[0.01944931340558541,9.033860979456062,0.04266413108738003,0.7950855807898345,0.03991244313711389,0.7951634714811944,0.04462539289478888,0.7952616534736251,-0.054706022141443836],
[0.016254294050898118,12.026723522660733,0.05365430107918142,1.0957400651618605,0.046499824048314695,1.0957267424034955,0.06053056022412933,1.095728406918412,-0.06946929680053572]],

[[0.0022570979044492312,4.291583713211435,-0.054532426671315866,0.6334007245622709,0.00941326171567327,0.08916235857088473,0.059616237036893414,0.6334013313254307,-0.0015673385068159381],
[0.007019581064790041,0.5233252733859528,0.002803315857204854,2.187138843523515,0.014527227787512696,0.0686658298070205,0.0016015403934747602,6.875838124886587,-0.005905414951552659],
[0.007985583801823626,0.6820803478545507,0.01892036956044754,0.09166491699361776,0.0014789225234260986,7.94878584174424,0.0033599025623033065,2.9467833683684623,-0.0075151142654117575],
[0.004080472799626266,2.9743163699099964,0.025403869255570765,0.08330638321613593,0.001842585025933181,7.9230198322605965,0.009476008425276279,0.7034281958861501,-0.01284919341435518],
[0.0007681852867107056,11.234479458991858,0.0273601696930883,0.13626833231553728,0.009125243608935985,1.0440506119021111,0.004605208884465465,4.446821878083552,-0.010522390939540811],
[0.0004915962610338117,13.90025235508764,0.036406800908602495,0.15708955331620728,0.010396026890618509,1.3238189825489408,0.00553113778613154,5.220000908515591,-0.015492650260489594],
[3.426004182220935e-05,43.137239082398324,0.042667165623709286,0.2105925204333218,0.011319284383790875,1.9525086981152613,0.005079867813167397,6.902221056731397,-0.01652333063340353],
[0.003841985900876955,9.014151297820787,0.056306500390449474,0.2658212707354404,0.01146848658503007,2.8923134596950963,0.0028204454391416623,2.8920111698884816,-0.022907874390702014],
[0.005042100909755331,9.002719107879908,0.0920836712175502,0.22027933382785664,0.01066734777021475,3.0705197010155136,0.0080850197016598,3.070508957328917,-0.05343515634408683],
[0.02320930798072952,5.369885400079899,0.05123922737688227,0.3974807473445441,0.029836826327195254,0.39745142196215855,0.025123268164760296,0.39749899600382516,-0.052812909491055604],
[0.026536738887226127,5.800437973449742,0.06463957910639505,0.3979606584549572,0.043251115042565506,0.3979526810593854,0.03853467038563357,0.39797995122973195,-0.08513996458599032],
[0.03298689917765327,5.927830233745824,0.12093197622758887,0.1615771532060922,0.11629746084691835,0.3067818337131196,0.1229231562431286,0.16147169277211235,-0.2919713324327826],
[0.012944111228164825,12.74712024698132,0.05589446559303352,1.2148677191706745,0.054789527382748476,1.2148195041589784,0.06348355643575615,1.214783713902551,-0.06908871167117113]],

[[0.0025002926570329726,4.24164043688629,-0.05312964958922451,0.6872404330180768,0.010659435648830545,0.09011481865087068,0.05855420685710306,0.687239635801638,-0.0016929151840189417],
[0.007261079218506362,0.5762592922370973,0.0036951481698752884,2.4533367167159317,0.016217672774520714,0.07360445982792663,0.0012066914197589676,8.986915642232544,-0.006076030604496399],
[0.008531730892591962,0.7631340188138264,0.021002801520702902,0.09583166266487786,0.0010251863880305595,11.34736709266192,0.0042499507974391795,3.200354612679255,-0.007844985309562433],
[0.004900249366572681,3.585050924375073,0.026386041167885926,0.1038382567271631,0.0010198252261162956,12.706381389378024,0.009865254916366206,0.8741912222207938,-0.011051283075440205],
[0.0011875746216333117,12.86064436600664,0.033834995757925486,0.09473195153227207,0.011436053043235871,0.8999753250302784,0.005732166444710212,3.6456243964180692,-0.017294788584599055],
[0.0010577747252214992,15.739271010416179,0.04714530859786523,0.10179762098257222,0.013728111580444971,1.0988485412023787,0.006684316545268148,4.315517043721635,-0.027005859943721216],
[0.002027809840420489,0.19589460774613895,0.04522984739750845,0.19591036924697938,0.01494377079062482,1.9408766478069561,0.004697302420690588,8.205590390864998,-0.019435176911085587],
[0.0035922778554042284,11.42810234740995,0.060612933182578085,0.2694977598308661,0.013376876742582033,2.7856969099098436,0.004287590860952531,2.7861545254588163,-0.024332866697535253],
[0.0033910864326663157,14.0451245656026,0.08744129223360587,0.28793090067321697,0.012310416498292977,3.368884988214893,0.009730214888858718,3.3687424771318497,-0.04304105221564028],
[0.02254782592172635,6.032696712359023,0.050720617373112585,0.5296117743304769,0.029367183289904095,0.5296750976444664,0.024663280952763884,0.5299723028627398,-0.041597941652781745],
[0.023813236403617526,7.0019920178050326,0.059771585848167635,0.6021407565407355,0.03932596777798291,0.6020257133428533,0.03476690258360407,0.6020169837157279,-0.05929981569103721],
[0.022050720706905398,8.573637222793511,0.15208164017430276,0.15283911033015357,0.028184109918130695,2.0831943656932927,0.15542255377899442,0.3351124476500767,-0.24424376589134603],
[0.013823466602726233,15.966336684990674,0.06306237447582855,1.221610693397824,0.0626252758877215,1.2216468847037423,0.07111697608183126,1.2216033865641431,-0.07798842536014498]],

[[0.0027324777128276173,4.417208619875362,-0.05282466847331632,0.709641735008217,0.01176183826658278,0.09158965437303009,0.05875934278583197,0.7096428875969875,-0.0017867395238904645],
[0.008001984771373292,0.5859445415129375,0.0042627331601436304,2.5989974091325165,0.017932484996137327,0.07345022688633845,0.001154825472600686,11.030631314649652,-0.006714718094749113],
[0.009438603789715248,0.768894889399354,0.0232438098620915,0.0943870815909849,0.0010225520094923333,14.30856879697582,0.004882308231054382,3.304500193118982,-0.008790020687208296],
[0.005597352584046769,3.6754939861450895,0.029303553567946776,0.10121841264860522,0.0010496194303097344,16.203197540247594,0.010973224021224205,0.877821952372894,-0.012521556840372565],
[0.0012004170511949175,16.68120476200395,0.03795832103094541,0.0910667416624455,0.012795101616693503,0.9061074696489765,0.006524003786639517,3.7696553732829705,-0.019887935228507663],
[0.0011855721587907474,20.20922885281221,0.053691538817640126,0.09537152786122466,0.015482762245121294,1.0970691618420332,0.007520969535772298,4.395172392057175,-0.03183560676925099],
[0.016342563772402785,1.7501169516458421,0.05321833335839634,0.1785109486076548,0.006027631953407028,6.5265414989071315,0.0006841987371798984,33.52128956592389,-0.02367682465394142],
[0.0037919901745463564,13.836357987446798,0.06617472969114072,0.2732162308192404,0.0179679271000177,2.845408834593224,0.002050093191555761,2.8453407762929523,-0.026222689551980722],
[0.003669888044497617,17.7189235296725,0.093870727390702,0.30236215764346946,0.014446525626256207,3.4685629116606926,0.010123442466541068,3.46860125561712,-0.04461040832341771],
[0.001922753693082223,37.12332752901353,0.0688093244689901,0.5036313284289602,0.04798919363880617,0.5036385652106885,0.025474941397162276,5.424937040105763,-0.04868241039253211],
[0.024929947692824455,7.903553791373315,0.061303162118436914,0.6725952892837206,0.043827076767090696,0.6725177409025979,0.036487097837430836,0.6725423971192949,-0.05709645342629464],
[0.007870410115620929,19.999999999999996,1.6326706799840696,1.0903010778587863,1.3776011869674738,1.964536047005542,-2.729211308100745,1.5487230256760085,-0.16218645566907222],
[0.016654182325621655,18.055542207048077,0.069239513945103,1.2529438156708534,0.06869741195616685,1.2529731236317543,0.07735418823902704,1.2529341428972278,-0.08353296255951226]],

[[0.0030255903105415997,4.190327116076651,-0.052491847082310264,0.7031187635187168,0.012904228817969248,0.09035077788401927,0.058968758825666094,0.7031187602761937,-0.002007213800805162],
[0.008734554013265478,0.571893522299106,0.0048185957884452684,2.4825230630454995,0.01984985092275173,0.07062314744405279,0.0012462400900756512,10.343584338502932,-0.00770450757114096],
[0.010350849063792831,0.7517167049361573,0.02571167976421066,0.09074154814787971,0.0011020939636464423,13.330846123494709,0.005489242075128599,3.1342017146912835,-0.010076185206534104],
[0.006306309996629031,3.4494283098501572,0.03269718005637852,0.09526335633715437,0.0011501774683509568,14.880407811414875,0.012118583546940237,0.8497373705191529,-0.014669495335968428],
[0.000769894461352676,21.500263261816862,0.03614125254853032,0.13523350303325193,0.01308088150997567,1.1740610556704307,0.0058629319762199565,4.570803668912891,-0.013675985218267402],
[0.0005966634434796969,30.205875012695884,0.045982419401005614,0.17261338229881706,0.015654694404974315,1.5804596746217048,0.005676653047314355,5.960812628060266,-0.017601361733186313],
[0.018317273486245213,1.7259908609441363,0.05860067818872866,0.17423303540170693,0.006380067178700658,6.2809528475184555,0.0007066059028719626,30.87766949496451,-0.02656917461081926],
[0.0038233107346219014,13.482150473054629,0.06970466439541487,0.272090153890383,0.02223398148374057,2.785310567767222,0.0026009551890459636,0.2720021188951787,-0.028768312215518125],
[0.0036011888082549794,17.44478171959525,0.10176236235835684,0.3077000921176984,0.015714867718458595,3.40682167741963,0.01120064368189262,3.4063997161833885,-0.04776606357563295],
[0.0017447832456018984,37.751919468020134,0.07280037693104864,0.5197559877488879,0.05397986654553167,0.5197282599897249,0.026933693659326626,5.376573582373897,-0.05145640615134195],
[0.025952441882734597,7.699550905190922,0.06612695658910969,0.6781482449110456,0.04865514806789726,0.6781694858119031,0.04061246577855807,0.6781442934171498,-0.06227162893666243],
[0.030443203630069072,7.519996354408436,3.3002087517614526e-19,35.49205909876008,0.0016688548327967409,53.23853588232965,0.23613414599680257,0.5852657185056294,-0.13055698793787893],
[0.016516683044404366,17.915739550464085,0.07761039031681827,1.210857522643151,0.07706726067218128,1.2108663556195347,0.08572268502866977,1.2108404065888994,-0.09616932032837586]],

[[0.0033092412500331818,3.944450658330545,-0.007733395620952276,0.6935185395412442,0.014094592332250131,0.08882843899946967,0.014788417131858418,0.69351146665362,-0.002261183227987851],
[0.00951660195023066,0.5566211179675753,0.005390654610739703,2.357461376301265,0.02191765700424931,0.0675579555293997,0.0013210601114744354,9.626031624006627,-0.0088493667610237],
[0.011333827549164618,0.7336385015856454,0.028358529299723833,0.08697916434430165,0.0011548900196890895,12.402602307218443,0.006091229290214738,2.965728074873514,-0.01153485431434632],
[0.007016028325718821,3.2308430160219674,0.03647906871360523,0.08900396063213341,0.001222336403305278,13.681611711529097,0.013364395064281437,0.8198485340641627,-0.01723443708939162],
[0.0007730987046980272,20.24616580349407,0.03963031235170528,0.13160479547207934,0.014473995758863104,1.1569311816719858,0.006293569693715575,4.36340103240281,-0.015369494675382223],
[0.0005738413466961303,28.862681494086623,0.05027548524304778,0.16949407585527673,0.01742448496897917,1.561545761255354,0.0058815211994842015,5.769023205019407,-0.019561728477874622],
[0.020400723899248623,1.7017860739455333,0.06419648467887397,0.1708327807939196,0.0065579721385817255,6.081771997244001,0.0006835886069011183,29.29968936978792,-0.02954870332280016],
[0.0037115989249729437,13.1808841561359,0.078726683459498,0.2714258286564437,0.02064480943644962,2.7192458139954994,0.0037218336904873556,2.719523835919238,-0.03140078338433768],
[0.003393892528587099,17.26060036805464,0.1103106190396497,0.31156838906705664,0.016780586164488118,3.3317822344852344,0.01226547024203832,3.3318779767798756,-0.051316991468180195],
[0.0015041460824342927,39.15298172787985,0.07862877009258454,0.5279872750613626,0.05947178816206405,0.5279886400289501,0.02795482188114054,5.296086964964146,-0.05528813219926061],
[0.026601539687837013,7.424878454418758,0.07130915603793392,0.6678438601352248,0.053417524581583935,0.6678666745331706,0.04669603810801649,0.6678802779313746,-0.0696712931861013],
[0.0316373702459033,7.226249863842021,3.3002087517614526e-19,35.49205909876008,0.0015275364566267346,51.341171731654605,0.2689992496870527,0.5493104452674182,-0.1541647515858931],
[0.016189594198862605,17.502885312341057,0.08765883367830088,1.1320572175826074,0.08711496455311608,1.1320452964210455,0.09577086268794315,1.1320726957037053,-0.11448625626761508]],

[[0.003576872959813465,3.70959538233686,-0.007416891153460427,0.6822550974628211,0.015329518942506235,0.08720659102913922,0.015088608105384878,0.682264855365286,-0.0025433408173118513],
[0.01035625807799843,0.5410582482232955,0.0059671733718150355,2.23551130440241,0.02413986806535841,0.06441383567901311,0.0013814773665428318,8.968521148919134,-0.010153250301999192],
[0.012391070958556363,0.7156504148638402,0.031177881095385985,0.08331710601466326,0.0011872225560638112,11.597885735396376,0.006671750254788762,2.809782722860916,-0.013154103879895584],
[0.007709893725566972,3.0307496005765557,0.040685213249501286,0.08277458831054166,0.0012743425735591235,12.656246865514873,0.014709796201165797,0.7898110406117137,-0.02024420219557955],
[0.0007524306586799936,19.344044074135997,0.04326748656114177,0.12848426098990448,0.015958526127898668,1.1402036373597964,0.006626926768785074,4.186682517478226,-0.017141390190984488],
[0.0005313293545063917,28.157757381488086,0.05472793328043806,0.16711003694469534,0.01926199796219831,1.5421880632259342,0.005949489509492152,5.623035810394054,-0.021562772967781658],
[0.022535226737614867,1.6781314496490438,0.06997319390296823,0.16840821228061045,0.006572351206670482,5.935463436960483,0.0006368536641714888,28.379864336702262,-0.032557005454943444],
[0.0035113188477949196,12.989389218232565,0.08548212452081665,0.2710268471935646,0.021637277329797422,2.652655391851833,0.004710807642814217,2.6521738738537275,-0.034147018002630064],
[0.003141147390001483,17.142798783176886,0.11979624569658902,0.31257070542832366,0.01772915358731675,3.2457304903838593,0.013212388131307568,3.245768589319478,-0.0556059887485377],
[0.001282564365622181,40.735786153294676,0.08878186603577658,0.5267627701136262,0.062167749616330835,0.5267388460667761,0.028657117417044044,5.185341277599985,-0.060539573296802485],
[0.027101610435957504,7.112389129846051,0.0775389872544124,0.6423914611288714,0.05964774888764546,0.642416103892088,0.05292428051429494,0.6424260312819011,-0.07988469109603359],
[0.03412673865772485,6.608747586343786,3.3002087517614526e-19,35.49205909876008,0.001606541046752947,45.22476101414104,0.32834505737823394,0.4581612149311755,-0.2062179877802651],
[0.016042630630336025,16.76401257613619,0.10009431467712582,1.0235592334905708,0.09954917037332627,1.0235660331710166,0.10821387634932658,1.0234511974966891,-0.14083128935410702]],

[[0.003918104245203501,3.296578290715156,-0.004503055526471291,0.65067825534997,0.016612001848226123,0.08376696295695416,0.012795719091837448,0.6506759419297847,-0.0029788104739574446],
[0.01121115469561886,0.508875822680757,0.006572066051043078,2.008269705022374,0.026794240176499697,0.0589997307398108,0.001549390343742493,7.159013957062432,-0.012110960596059001],
[0.013456640239455387,0.683393354450242,0.03438114698246371,0.07805129855486341,0.0012239336226183958,9.325294153732765,0.007276526638379056,2.560766515340465,-0.015303980661611443],
[0.008542381620987987,2.7054072096382056,0.04632693177816132,0.07282093478554243,0.0013462811027043617,9.919895334584838,0.01612177007134998,0.7346131258650258,-0.025065967996388945],
[0.0005487205250562386,17.69386300256346,0.0471191833663786,0.12516872050277084,0.017509073666847046,1.1187680500874695,0.006852981250514454,3.96869009418707,-0.01909826173957371],
[0.0002924839704793765,30.14855606144448,0.05941728251844764,0.1645976827063521,0.021156852224975754,1.5172529123364227,0.0057927190981870965,5.405470281704975,-0.023722462296706975],
[0.024727226791209964,1.6448582847792421,0.07620344957274132,0.16520577946905093,0.006331221422119802,5.693688158871021,0.00035435149349124514,29.877527996781506,-0.03596469606935019],
[0.0028670273218788507,11.814703301592942,0.09287120978944144,0.26778725513887297,0.022879102168227788,2.553419545079738,0.005298978957221061,2.55311268716464,-0.03750111365184906],
[0.0022982980643565945,16.07054156816052,0.13121663615219223,0.3052491489519955,0.016380395187926118,3.0994894281719017,0.016336916565843174,3.0990468293002658,-0.061994640890001555],
[0.0005995356806572038,52.37805638079225,0.09650145223318703,0.5082097104497235,0.06989017649723378,0.508279291061515,0.02884675177033999,4.882032320810694,-0.06879660584596121],
[0.02765887046215241,6.153891496266624,0.08650369387953818,0.5712282124713512,0.06860974898341837,0.5712126151742806,0.061884407263978564,0.5711941672753922,-0.10017620475031688],
[0.04221427263639174,5.063556736694189,3.3002087517614526e-19,35.49205909876008,0.001460653419815951,35.166490972891594,0.6311196967062829,0.21025114029952788,-0.5096797651132462],
[0.01406621218681083,14.805191374844789,0.12020600575872328,0.8438299430068547,0.11965797404950829,0.8434943450938606,0.12832357857582558,0.8441379116060811,-0.1920808104580138]],

[[0.004054509121887742,3.2936471362902155,-0.004118231788050882,0.65761399271476,0.017944202035372156,0.083852044742466,0.013133202826741271,0.6576050530561248,-0.0031929774080549935],
[0.012223440789241577,0.5079053721442522,0.007140147870338004,2.0042235203609895,0.029223224481565818,0.0575376696536578,0.001471379963860328,7.849637015008109,-0.013455374412177383],
[0.014735878764105984,0.6776849796626125,0.03749092578918676,0.07574157237073173,0.0012141305504563833,10.287207223085055,0.007771128544388007,2.5260391769114494,-0.01707591899322571],
[0.009100210486221037,2.662896385745626,0.051291023041738416,0.06892884248881352,0.0013541540485652657,10.94873706319646,0.017746150170587425,0.7240910005840964,-0.02866595574744555],
[0.0006791019268701367,18.167226392311925,0.05105432975098842,0.12290811810876441,0.019166156012720814,1.1041073054243746,0.007010445655293858,3.895265008521776,-0.02101744154237556],
[0.0004310444857056704,27.758763600205853,0.06421492747669309,0.16315716651270046,0.02303714210153366,1.4963684611138472,0.005755215115151688,5.424110921071636,-0.02583259029023485],
[0.026850382093958267,1.6190045301914853,0.0824845698857689,0.16359393796326027,0.006271250533280085,5.722420451806644,0.0005294841786974947,27.375223459472,-0.03920941282583355],
[0.003087898562224175,12.006287522721877,0.10045257642314505,0.26682645840711694,0.029769862050770684,2.492259168005707,8.652397677054736e-05,84.08506619071223,-0.04068772138004085],
[0.0027092157036965004,16.724728188990653,0.1429833451503559,0.30073473475293366,0.01716038686469478,3.0244277401126043,0.017114837726037144,3.024402437399573,-0.06827943524520612],
[0.0009909487093011549,42.16217201222226,0.10449892151121298,0.4945250962216962,0.07787465956060828,0.49453487219682457,0.02966736672623681,4.85764792523179,-0.0770916195174383],
[0.02851261453701007,6.352555489110173,0.09427301478647356,0.5467338130983052,0.07637914750587232,0.5467028479340272,0.0696523379432588,0.5467328688809254,-0.11441549475771588],
[0.0494226123072117,4.627638555970074,3.3002087517614526e-19,35.49205909876008,0.002520340631838546,30.023407944766223,2.17058061872695,0.05799187544593978,-2.046178411217555],
[0.01726632428280604,14.10901929682353,0.1410605110146527,0.7273688732799451,0.14049883537423874,0.7273626447138748,0.14918031494376904,0.7273809789752034,-0.24510541531990865]],

[[0.004263337480196345,3.114855524979935,-0.0037488915797532774,0.6446191837078444,0.019324368207003964,0.0821731573535079,0.013486276582940371,0.6446072573113604,-0.0035609052063701576],
[0.013262578238365273,0.48961083710777703,0.0077413661943965826,1.8949369680170256,0.032225048084087514,0.053631494019688995,0.001511176949515126,7.36228603903144,-0.015628443719426982],
[0.016022934392713933,0.6568779388605834,0.04108856040536093,0.07165998476766419,0.0012199364622746708,9.729432183386463,0.00829773124396618,2.3958033417771034,-0.01951032334623206],
[0.009844996071954713,2.488050393541179,0.058740819206276954,0.06053279405358197,0.0013992903695030643,10.185654208263992,0.019474253115116278,0.6860417626637837,-0.03524208914252274],
[0.0006379609131456404,17.75728385032648,0.05523405668466622,0.12023988280826728,0.020851006104902495,1.0838738892651145,0.007084964955208401,3.7724109968997115,-0.023161898604032165],
[0.00038316040178837087,27.849887106095387,0.06930523849705654,0.16115409354866775,0.024906838419875104,1.469085684615464,0.0055547448146893354,5.355627010282667,-0.028175664701831644],
[0.028976109243325956,1.5797089554765125,0.08949728469979326,0.16006540634534447,0.006064166884183831,5.616622612511282,0.00048430410282257637,26.91129769650729,-0.04321667854385624],
[0.0028243205933554064,12.228336053425496,0.10873367150042144,0.26353335871543737,0.0312860637659493,2.422370302398555,5.5099825714251865e-05,100.62366304825242,-0.04450355296104339],
[0.002602136017064441,16.164288412860337,0.1579951456131001,0.285036171862135,0.018020223416831647,2.8808213304317296,0.017981190689529428,2.880868486039544,-0.07834753530716294],
[0.0009358220875089343,40.77550340149579,0.11447416666808503,0.46244612680123215,0.08784754138490006,0.46254444721447935,0.03039349285001514,4.624410855064046,-0.09019746228883364],
[0.03004868092147982,5.871679720068799,0.10694469307691615,0.47411778481108924,0.08904504134296058,0.4743837348361736,0.08231778321920133,0.47428707249718494,-0.14584038101274904],
[0.017660066231601077,10.687770491069273,3.3002087517614526e-19,35.49205909876008,0.30719770042783734,0.7374066829652854,2.036255251061273,5.402035432507073e-06,-2.1760622683720383],
[0.01941828494778281,12.160099389675613,0.1855752255489266,0.534981584339033,0.18498588866537735,0.534916473749498,0.19357280253074,0.5349278710812763,-0.3715399178723731]],

[[0.004449119800106477,2.949541583060697,-0.003331844675835287,0.6307526942640169,0.02075214491722646,0.080499786225399,0.013826082918544659,0.6307438319143787,-0.003960983916752283],
[0.014379911795437843,0.4707618563389215,0.008342692430320752,1.7910246273214532,0.03562600079927426,0.04955535812816083,0.0015441966806124697,6.913209490148597,-0.01824676448390759],
[0.017382701509282446,0.6361009754933256,0.04499565201913594,0.06766659122115393,0.001215184668369274,9.233224296734452,0.0087887442132511,2.2754239185871845,-0.022259844768987853],
[0.007041332353013278,3.287268420543407,0.049952128416555205,0.10807707805968365,0.0006189206683112483,15.44086319100528,0.01985171762048451,0.9423578207433293,-0.019832252709695426],
[0.0005909257834341116,17.49043572975942,0.059593131699655494,0.11787486436376346,0.022559843316922013,1.063522271401187,0.007065362917048454,3.667029813869994,-0.02540378185429578],
[0.0003362499801544189,28.154717915768295,0.07466113533128871,0.159146735345023,0.026713344167759674,1.4396889549227974,0.00529419587704047,5.304929538313313,-0.030675730513877644],
[0.031053353489018283,1.5334066786358025,0.09724464090105664,0.15540850555626948,0.005849461075840262,5.49441356415064,0.00044522724556530363,26.400277503210635,-0.047944264799744736],
[0.0025925651726984387,12.3422761774326,0.11784107101585105,0.2578428391540197,0.032647556663977305,2.343703002279933,3.47131228615094e-05,123.14490416240797,-0.049116455211021946],
[0.0026061819209312856,15.180621902780265,0.17773109704881013,0.2593809657652631,0.019066350242824933,2.701233732842938,0.019031042209166755,2.7013989646815797,-0.0937766491540318],
[0.000956226075915536,37.25471313533952,0.12727346919358826,0.41640709827157857,0.10064376538586035,0.41631357596714585,0.03164832850142658,4.316019906195755,-0.109820343928384],
[0.030219424934665073,5.50802394620751,0.06417898768599024,0.889456362445907,0.1988789040408808,0.2030594512182701,0.19214381286826349,0.20309046292572075,-0.3151550790536917],
[0.021476973111195143,8.49636693015823,3.3002087517614526e-19,35.49205909876008,0.3771212885024446,0.5659510832633968,2.00343021042492,8.838463767763233e-08,-2.2088817313749893],
[0.024166340971806637,9.755882680348432,0.32617615281116935,0.28254184440585106,0.3258034728435988,0.2821778193312447,0.33447255983161833,0.28233471579214725,-0.7901663398583639]],

[[0.004612165969707909,2.8011376861553967,-0.0029073619700148907,0.6170430339287755,0.02223230548120254,0.07884657388886906,0.014188534292681148,0.617022361300198,-0.004391896986173321],
[0.01488265289638453,0.5635797071405346,0.007602736119028573,2.033395123721067,0.03444995520382388,0.06740533897243434,0.0010344887090395936,8.210050254023441,-0.013755656365057845],
[0.018833129757314212,0.6122498249095594,0.04950472099602861,0.06297927870753278,0.001219162743193407,8.745509047299095,0.009297448404556125,2.1545853529805825,-0.025703739378029566],
[0.007045601931719939,3.1940785339014885,0.05372767587645578,0.10593788927174282,0.0005755443813005035,15.23796520911425,0.021412737052902378,0.9250553977214231,-0.021703858645781747],
[0.0005515352103325858,17.194539362020482,0.06422995378171882,0.11513874294908653,0.02429483415641347,1.0400328436496082,0.007008427015276794,3.5631681611097314,-0.027907342591423655],
[0.00029789709871308326,28.37355251841788,0.08036704667945538,0.1564861490119995,0.028472246580472548,1.4056648608158373,0.005031462950810271,5.25163057316419,-0.03348797294803744],
[0.03315702168986478,1.4751815603784528,0.10621128721530226,0.14836810237351283,0.005720046199323493,5.313029357803817,0.00042578308761139915,25.40401904102028,-0.054043747946183274],
[0.002425845569727008,12.26784213955377,0.12797260661988857,0.24920337021942912,0.03397047185490074,2.254331537993721,2.338627357838966e-05,145.36867390031318,-0.054847731674586064],
[0.002797299204695563,13.685716537189235,0.2072323656800794,0.22070519053322835,0.020556962944059436,2.475629029979721,0.02052485948712722,2.4779403360405334,-0.12016352270742785],
[0.0010971370141055969,31.43288257023602,0.14563567327566326,0.35371787548472067,0.118999072025789,0.35372637791614997,0.03397202475372632,3.9194085320650345,-0.14195388295716121],
[0.037456830042254995,4.629592218433709,0.08391213998350405,0.11581790296528974,0.23264299967438237,0.3403376015023384,0.27786126957003876,0.11630484383478376,-0.45416617824228556],
[0.03405399489338298,5.752734394925216,3.3002087517614526e-19,35.49205909876008,0.015208899194288092,1.8775674585377502,2.2388282704905844,0.06706664187210737,-2.0872422585866093],
[0.0224905078016719,10.235318856989403,0.49628015290771604,0.19148390479013863,0.49609225369940924,0.18174027333704726,0.5052645109587226,0.18662181851361864,-1.291524009820249]],

[[0.004959991881540973,2.4649001441133818,-0.002527409447141198,0.5793545919160712,0.02379343589000152,0.07485662740552608,0.01454110723098397,0.5793771632631862,-0.005138378642878946],
[0.015901588209107805,0.5456309579101544,0.007921095072045496,1.8930563679790333,0.037122061414130623,0.06488889548745329,0.0009687939617435005,6.705538101117248,-0.015324000003370482],
[0.006876224002542839,3.0075615410352063,0.04885436785887326,0.08155983316720056,0.622389005088478,0.7607545398903737,-0.6014143502046273,0.7607550011099017,-0.02083008813668129],
[0.006896213012714449,3.0482298270994845,0.05773832765216633,0.1035159353286692,0.0003363691812404322,14.763340969044766,0.022956370573832763,0.903842494470817,-0.023788981886656135],
[0.00030043409084736173,17.138906862170003,0.06928698778552492,0.11162995057479819,0.026009527809623803,1.0101793589289179,0.006780438170892685,3.3821836063051203,-0.030854012022791255],
[0.00010778584175381333,36.93273977862302,0.08669315174834456,0.15205900102637324,0.030169156481106275,1.3592781439299009,0.004460805610475544,4.984433067679245,-0.03698897568388957],
[0.03547271957182401,1.384415120322329,0.11845079037699283,0.13488809666524518,0.005463353398183061,4.812707230459265,0.00020080990730687666,27.190307948730464,-0.06405030844779376],
[0.1403949517872274,0.23320154216682765,-0.07290802518069839,15.610182683314447,0.03541065424560994,2.121824413980512,0.07450567586982376,15.518379184965706,-0.06340588282600026],
[0.3084883939325588,0.12967608564771596,-0.0722282181807452,9.664955428111357,0.048166351892739344,2.036904296246071,0.07519202960100632,9.664919051688374,-0.22395509612500702],
[0.0008438680059221041,24.92579819299891,0.1967368224917695,0.22725107837217237,0.17008703112774534,0.22741007379561953,0.04018813494474573,3.1242458576202132,-0.24541813522829364],
[0.026073173684910494,4.7277714921417555,0.08721649778461465,7.434818756398645e-07,0.23830014610927402,0.4913863517416565,0.28116102768187823,0.09713911078456994,-0.4505541981429003],
[0.02272133733552705,6.370178228691107,0.08689755922296906,0.3009063262883762,0.2987316822652696,0.30096105782350274,0.262806800430036,0.30109110772930975,-0.46641188024228925],
[0.012739439037762297,10.167800725715944,0.49621100633935666,0.3897525418640686,0.4956400953358087,6.522452583274815e-07,0.5044887209882567,0.2087802330760618,-1.2782295103231016]],

[[0.006097124717142203,2.5169571647302926,-0.0012161792333086146,2.516912377006313,0.025347111120237006,0.0753981902368264,0.012923370788454298,0.5863254246590501,-0.005383623687654532],
[0.017167836209574808,0.5417875758487375,0.008148114603642237,1.8845940362779492,0.03977778895007809,0.06368364788433832,0.0009306587162413028,7.742822825439761,-0.01667418775735411],
[0.00654793162712578,3.155564744720142,0.05198846996481945,0.08224359045533366,0.633340766729993,0.7688106025642402,-0.6107620426494469,0.7688106390021394,-0.021983284829900394],
[0.006854207160039492,3.0202053152981243,0.06184682122493929,0.10159642366528794,0.00047196634157167523,15.232602065630003,0.024556461690813127,0.886991677546881,-0.025882920286530046],
[0.00046424155026918916,16.91059603162343,0.07448416522839739,0.1087735897234172,0.02775263182495222,0.9859263883486381,0.00675498335202927,3.3492726358234615,-0.03384012638432854],
[0.00023695475342508525,28.840691232081898,0.0931997019383838,0.1485556324797563,0.03179002854581965,1.3232589877401009,0.0044773535992639005,5.078050870856671,-0.040516491636994105],
[0.037876824998497156,1.3028262310026324,0.13292316886006997,0.1213951601359821,0.005977583311341271,4.588459091700748,0.0004593950231897911,21.705287905101393,-0.07641343568796288],
[0.14910682485416135,0.24769539840516014,0.11566535941383854,4.79721299795532,0.17173233878745495,3.257058313712378,-0.25245307668306965,4.036725562190621,-0.06392343988317274],
[0.18641962931799372,2.0888112841082975e-06,-0.05967699253744074,3.761248997340181,0.18758782499074925,0.3713126389617204,0.08773717810978732,3.6673612257896506,-0.25944434226451396],
[0.002591741566935716,15.72070267766437,0.4376280889918811,0.08347900815188394,0.4109849601347914,0.08297245901987163,0.05199569772246551,2.545402079212213,-0.7325131955152386],
[0.020115301309908348,6.485905407988274,0.07949997154932968,3.8944072559363186e-05,0.3030069073770048,0.4972465081129671,0.2469621094900288,0.04827647126377042,-0.45816764713487146],
[0.029572232724632008,5.862900697996946,0.24947154873083813,0.16187525890932394,0.46156876381404394,0.16151666793899133,0.42575269976013425,0.16160715058861122,-0.9516575114776389],
[0.015488727724523617,12.637664581416459,0.6238489130312221,0.1538785635695532,0.6106071398785426,0.161539027935798,0.632344008006356,0.15601870806848114,-1.639893884829877]],

[[0.007130671181609021,1.5166206937064688,0.0010616750061068997,6.691638103163125,0.027819514266671695,0.05481457971434202,0.013303528037684217,0.4197583109286433,-0.009259194161949749],
[0.01857492250211542,0.5386109322116391,0.008232369626992685,1.8922002721998672,0.04250301480893639,0.06258767375438569,0.0010019958709057068,8.947243008753544,-0.018065978151081307],
[0.0060940395248643125,3.4915527484373787,0.054875391806023514,0.08465086494897445,0.5686076829343681,0.785327811798447,-0.5444271760301017,0.7853267823981389,-0.022598037150605207],
[0.006816424029719972,3.053278381846395,0.06601114066849792,0.10027787840795538,0.0006802089159292537,15.74927816425764,0.026167480553037758,0.8710554777970891,-0.027922943303408856],
[0.0007042438896397941,17.097508305035724,0.07974429044566234,0.10679607392406225,0.02944717028129456,0.9639366429615585,0.006775712196141822,3.3889861001345407,-0.036736741684905774],
[0.00045487460168055853,25.634529055623613,0.09997401272199624,0.1456943859968306,0.033179892794922644,1.288492257319936,0.004737961404037656,5.184444941856882,-0.04413201622854115],
[0.04044971057575196,1.213312696605798,0.1524856266263088,0.10542418463995146,0.0069155819020605665,4.351187644601172,0.0008760531801979877,19.71449276321847,-0.0942832275307691],
[0.02077711168525485,1.9597013093409943,0.16912007336517812,0.2043626388750387,0.017772560397084303,1.95965627721453,0.0030680378487928264,11.831245375394884,-0.0840085891735507],
[0.05501474547415117,0.3345545064165599,0.15156985894490316,0.33453551638234647,0.03061680215761027,3.2014995394866967,0.0013258000302305787,27.35327825538247,-0.08800542760582632],
[0.07951508049252877,0.43564611434364187,0.1653865837861365,0.4357859591137023,0.03861259482748218,0.43572325632780484,0.023708723540556004,5.493969838123904,-0.12756250078230225],
[0.1627444594680032,0.3831066511226223,0.25247151445479926,0.38310933121985835,0.024611754204149048,6.183621898279288,0.00046642143037049706,78.94019865362016,-0.23861613769813533],
[0.03504725219918331,5.987937079122081,3.3002087517614526e-19,35.49205909876008,0.006465056404638986,0.08178547264334163,2.256583592206934,0.07977722571825395,-2.0719462895252803],
[0.019489407428486046,12.761344768221313,0.7302640999551893,0.13834145570260256,0.7150115047690625,0.1362985128236559,0.7390621741160465,0.13793053059800428,-1.9480747743502038]],

[[0.007198616245763117,1.5415400361379836,0.0010949377929713139,7.569122306167018,0.029463386662374604,0.05555627591997623,0.014250214216888693,0.42619811350101044,-0.009630955753161478],
[0.019906818283524988,0.5319243273246673,0.008393085905554976,1.8801335760471973,0.04538604180888428,0.06128996690318475,0.0011696559780812051,9.520653800633694,-0.019618976569012507],
[0.005245798333619194,4.168909577269942,0.05574414418475955,0.09858171000889122,0.5668924930754937,0.8535787480168211,-0.5420892023533674,0.8535795270976037,-0.01969010044655615],
[0.00693527582498542,3.0472973363179507,0.07048908350350391,0.09838604294002533,0.0009572242005797723,14.970456402214477,0.027691257932260006,0.853061684027523,-0.030282788569169806],
[0.001028941438594376,15.862465250663732,0.08563798691932749,0.10353117345210361,0.031105964477764873,0.9377049342464606,0.007003891970918575,3.3633439483586707,-0.0403734958833218],
[0.0007344722901382042,21.91165613652976,0.10753776721230826,0.14093994859642586,0.03470395803680336,1.2510525431173194,0.005156581512288951,5.179951073048692,-0.048706937811060946],
[0.0444062227916096,1.0777279529499013,0.19789856196652947,0.07552513861867863,0.008743634186280139,3.8249249704054984,0.0015589472740030687,16.419235934654555,-0.1403261440889375],
[0.02196694454019091,1.8706838556089165,0.18841929639547336,0.18479046005641808,0.018961354417134337,1.8707569102005812,0.004190998886455719,11.347713900336556,-0.09994123690356367],
[0.06408231682279833,0.31187016692373326,0.16120183894888787,0.3118789135555188,0.03244357247735232,3.133833456102751,0.0022353952262771774,21.985074020500406,-0.10135020527311457],
[0.08798963794931156,0.40822894005289195,0.17368702233853658,0.4083122412500129,0.04664585777230131,0.40842135438870747,0.02618961046478484,5.6826021750560125,-0.14528216358726528],
[0.1976884718237768,0.3241720481671667,0.28744901375705945,0.32431497935260345,0.02922796789750307,5.889246368281549,0.0011170971715862075,45.830035721902405,-0.3029277419255182],
[0.018945922368587786,11.683416396650134,3.3002087517614526e-19,35.49205909876008,0.5278801025698002,0.46962674742551247,2.000166568106781,2.231409366178197e-06,-2.308118954705653],
[0.022477811615839813,12.637816205885873,0.7267858982791626,0.24151998705122704,0.7116592378522392,5.296295840651687e-07,0.7354092241262433,0.19651773866012798,-1.9262613448311428]],

[[0.007327534944117968,1.534936801357885,0.0012371458176253791,7.838304006194352,0.031223825012244983,0.05533440172994531,0.01520572990715475,0.4252613874091133,-0.010230505156882137],
[0.021227354153513275,0.5219800739927675,0.00860546736019592,1.8503011330788381,0.04843363190102541,0.0597234785001856,0.0014223020527398278,9.390431964024717,-0.021374300121245384],
[0.0053329490843307846,4.501872113952109,0.05906328670565121,0.09910106543094786,0.5657757204339822,0.852621700324258,-0.5396931955940639,0.8526202507403436,-0.020722902445740227],
[0.007133353196199127,3.0325099445008967,0.07517408104688028,0.09647346472100111,0.001279712494822474,13.666084926107084,0.029169176299808856,0.8347505651863684,-0.03280824326808502],
[0.001409457801924983,14.228108431194572,0.09200374562183271,0.09992828318169969,0.03274532482405979,0.9103842178249711,0.007348596793663569,3.316593431395989,-0.04450034075534119],
[0.0010321866872267005,18.838329174803334,0.11582835276452444,0.13539182672397743,0.03627022308354614,1.2125458155486022,0.005739787524579897,5.116023157756045,-0.054071714153417175],
[0.13060164630055277,0.2020113313358018,0.1340902521376216,2.918451063938293e-06,0.034617472289163946,1.7133303287253185,0.0040991343011165405,10.500344314649926,-0.18511310918889667],
[0.005882643823502946,8.281391996437707,0.22241007309954597,0.1492256592445808,0.04495059270921494,1.6782684588517371,0.0006894152381249608,26.19482716034912,-0.13320065719358443],
[0.07485662149362103,0.2872487389075522,0.17199422720145455,0.2871996712402881,0.03480382444635835,3.041209098352625,0.0033101941749682923,18.13440616151456,-0.11796012668264055],
[0.0975236760098505,0.38039647511811203,0.18334475491268654,0.38037475481226585,0.05506185860462152,0.3804430644525704,0.02939511996063107,5.739377686121281,-0.16608959902864293],
[0.24765236015374162,0.26465531834263833,0.3374261473451182,0.2646132632221525,0.034748871877061195,5.509796984127379,0.0019228256516496825,32.255609564377956,-0.39784571800267693],
[0.02346351177683875,10.942573707723477,3.3002087517614526e-19,35.49205909876008,0.5800960357572182,0.4342181443327797,1.9781888831121879,4.2813739806050113e-08,-2.3299199708848652],
[0.026688533083304624,12.409069259591801,0.7526994732493795,0.21805700986703996,0.6773342726913264,0.0004784400711350363,0.7717611377359317,0.2181888702135395,-1.9433065730091361]],

[[0.007513106849800993,1.5120014278864946,0.0014411238841568258,7.682171519267502,0.03308301928774806,0.05459829053549106,0.016160117524801485,0.4202325983717262,-0.010984763961463551],
[0.022537626097338406,0.5097575741546856,0.008888116411437006,1.809419895257112,0.05169812142675501,0.05787564145619353,0.001731038444702373,8.892621784651128,-0.023384207661688153],
[0.005632621847303807,4.697825199860435,0.06257400057847363,0.09880503657424998,0.5680501807872028,0.8446845549217823,-0.5407525922534903,0.8446840145499023,-0.021997888557197857],
[0.007439877476466122,3.0019512636935617,0.0801769285000771,0.09418442791230099,0.0016299870560367885,12.314006156676614,0.030626525457872,0.8153925692380531,-0.035661042216226256],
[0.0018365144032421886,12.628748336932036,0.09919658407826083,0.0952954560252159,0.034434255326713674,0.8797259963094588,0.007856735002764499,3.234095786779946,-0.049595441756017426],
[0.0013439753307827069,16.308105596955237,0.1252819360323259,0.12823366306811695,0.037999088473681185,1.169296946332264,0.006518112619015377,4.960575229884213,-0.0608302785915605],
[0.004328807755520203,0.19475727548555033,0.13553872286216495,0.19491634746944103,0.03592778960589101,1.6747476353150605,0.005053854484480935,9.773744988227497,-0.05636346790204391],
[0.0016864847792402962,17.64064586047435,0.29765516167502,0.10115276867983286,0.05100557406390953,1.4575515228297513,0.008004326429139676,6.3834544858589215,-0.21031043195694427],
[0.004531771300768922,15.239353897465216,0.03774119998728828,2.9217637502340907,0.13380860545266401,0.2607578109531466,0.13856301259294457,0.26074706215259674,-0.13899718799859226],
[0.002006607380597566,28.033815582857777,0.2123426122398677,0.3256920680689102,0.1698023566863408,0.325751353597051,0.03439900641829833,4.908982597434822,-0.2086728086069157],
[7.064940224541964e-06,0.3202268731891792,0.3607100204991252,0.31098326995943915,0.3236078918713074,0.15386684642847462,0.038287352146891544,6.199314708234526,-0.4872750307867921],
[0.06884936068841109,0.40488638853942877,0.30410956935292693,0.4048491130700943,0.26146527366039535,0.404848036865258,0.028144450694741172,10.155852673899519,-0.39737286905556496],
[0.4284393632475345,0.19998483511670392,0.6654815133916926,0.20000148633665327,0.6227696882617725,0.19992599312968135,0.03183068538451471,11.488450366248415,-1.4478721124505296]],

[[0.007741309331705342,1.4783104300249064,0.0016914312798575423,7.28623434967245,0.035038141589620736,0.05355106551151144,0.01711749742604631,0.4126115877008849,-0.011870782108709815],
[0.023840505887098164,0.4964448720474183,0.009214864636097369,1.761271665942014,0.05517468905554091,0.05592068750416802,0.00208818938105695,8.231115654955367,-0.02562117734685158],
[0.006093508400153444,4.750948531013632,0.06628957582533951,0.09783298436810006,0.5807090277005402,0.8314038020546546,-0.5522297830907664,0.8314032658619028,-0.02352140574302938],
[0.00782641768192257,2.958036897422788,0.08553870280082063,0.09159017252252379,0.0020039628594258523,11.011519707601028,0.03207492749899122,0.7954213972221392,-0.03887660444650751],
[0.0023242584303099947,11.111926611105693,0.10758709441626439,0.08946684225671322,0.036217652106252614,0.8449679882857973,0.008514845535497861,3.1138645031178553,-0.0560939205046354],
[0.0016963808211847213,14.042517314388016,0.13656360377061738,0.1190333331280144,0.03996265623702711,1.1184619631753923,0.007494228128853051,4.711045738922947,-0.06977567926225263],
[0.009289832566714592,0.18706887321510507,0.14053380954086062,0.1870908216596613,0.03735981431489301,1.6343721792533734,0.006107270561408432,8.96316180379251,-0.06248604244269531],
[0.004790164619412301,12.53557544776042,0.19876687862092918,1.8225437468432082e-06,0.1945179916654701,0.25481520848402145,0.03562438052170926,2.4150688427267486,-0.2781821572438835],
[0.005961491895039288,12.858051690633005,0.041302450864401596,2.7703174568019735,0.1499407933892182,0.23128583239855177,0.15470574253875743,0.23126052041088652,-0.16744490085052982],
[0.0023598589464035465,23.73791353617623,0.23438765053946278,0.29240585614295717,0.1918415412045015,0.29241169437143905,0.03901372168346603,4.7148190991906676,-0.24716567104850104],
[0.004058734566041023,19.171354804351573,0.543684158560955,0.14105583802562813,0.5016177607115613,0.1410223909544804,0.048484782012499714,4.63083544132091,-0.8503104238756438],
[0.08614919918285999,0.3837255035284559,0.3214473937093951,0.3834119651036684,0.27880248353221504,0.38345721356808055,0.03261916902923876,9.434249578980653,-0.44024752436558406],
[0.46213210304856217,0.1965298741958052,0.6991263487680369,0.19633121507015838,0.6564177533694759,0.19631861086909455,0.03619723575847484,10.703325687451668,-1.5376275958005492]],

[[0.007995128447459088,1.440961159738344,0.0019776711103229056,6.808300788541554,0.037073310481019355,0.052375971491411634,0.01808328204152808,0.4039285556575225,-0.012850649252938764],
[0.0251586181846139,0.482171163197914,0.009591336468100908,1.708977627859156,0.05892207031240207,0.053768803753457765,0.0024900758841968976,7.549946164880444,-0.02816807358174298],
[0.006684750616026103,4.6932577312388,0.07020245385592853,0.09634031936723753,0.5833341377516684,0.8147734031711008,-0.5536798321163741,0.814772798039486,-0.02528262451600103],
[0.008314935629418466,2.901134652068284,0.0913401865447918,0.08855532670381841,0.0023969154395422423,9.863753522802018,0.033545678744044884,0.7742400074512075,-0.04258206361002827],
[0.002896426997491187,9.767847486436327,0.11796642377442239,0.08193910185883628,0.03818745367584241,0.8040592571166343,0.009373347037967166,2.9526202437899696,-0.06494989980574181],
[0.0021665298154416495,12.019765102084884,0.1510063661431452,0.10709943783747695,0.04229086137973466,1.0565260327660813,0.00870109598415295,4.358123519561411,-0.0824758063817312],
[0.007275671539609725,8.162286598460692,0.1606786674596317,0.17832176580273837,0.03076600383956825,1.5901389011469973,0.008213091216886152,1.5902359694769357,-0.06967540966248759],
[0.08626166355418242,16.40938823255326,0.2083342804481527,0.2432052702307029,0.03793960480413847,2.404304877455552,-0.08107328906209033,16.76306837429032,-0.08835478033359433],
[-0.11604578811727594,15.786284982545379,0.3458017317853532,0.2014392157166236,0.04584394367621289,2.653199659642226,0.12288365599279624,15.52915435070914,-0.2050329225448844],
[-0.09727149625943568,5.200194601808973,0.39873957738587296,0.2930503754506959,0.048548267827886064,0.2852288561319347,0.13990433393311577,5.20019027227325,-0.25897016874305967],
[0.0057585807369137446,15.124036914702867,1.0088070173092796,0.07177390185011245,0.9666699152554367,0.07148474609542851,0.05707267491692518,4.141242212747298,-1.7786301723026574],
[0.1019396401278495,0.3693850625779858,0.3373083609515995,0.3693889003697399,0.29465875958436993,0.36937102142175765,0.03679994281090267,8.789185271567618,-0.4781486269335745],
[0.4540946990225919,0.2077398925860288,0.6957838825665731,0.20788811850191335,0.6519836552081483,0.20811005468059682,0.03944574656419238,10.093661651106355,-1.509328681097385]],

[[0.007880025545760417,1.5757366674590059,0.002041897627087642,7.177715805721314,0.038753975341394305,0.05515204350925364,0.0190628677904828,0.4132930100074207,-0.012720854665310066],
[0.026062672024975413,0.5026138320954603,0.009514660778914675,1.947291640643486,0.0605552062028682,0.05908264358148557,0.0023541067644593126,8.431141845641994,-0.026941578891241186],
[0.00757131951146279,4.653988645671056,0.07430279799951865,0.09811944421358544,0.5977945684789459,0.8193544327531792,-0.5679141780406382,0.8193547853932623,-0.02628060721632705],
[0.009851381814311949,3.152662125525821,0.09696470190420403,0.08916975021381045,0.0019358105012377788,12.527127622776556,0.03405390375393039,0.7761736028777048,-0.04494565985463783],
[0.0023653578126923177,12.348410685969476,0.12960235482380988,0.07667652263421493,0.03943738933772667,0.7856938336794771,0.011554314858787591,3.147605850211495,-0.07409854313275321],
[0.0021523151646681607,15.05259464902864,0.1829150702809675,0.08262396900340867,0.045323476464576115,0.9575686991177401,0.012305332374675012,3.9020019000794637,-0.11465610068145081],
[0.008057729321100658,8.291956319024425,0.17444945237456091,0.1666197476587781,0.029733728557991147,1.6183833022090959,0.011801068295593053,1.6183236618707955,-0.07962948442946326],
[0.04265744576276545,2.3357960357900396,0.22731775954738698,0.21913973024356584,0.00629503109607991,11.732819592495051,5.021416137176085e-05,7599.749445830349,-0.104525521978516],
[0.1989791601166888,2.6752143796053764,0.4325294033607718,0.15120084066634054,0.008812600985204862,11.642450282975295,-0.1446116061097569,2.766268888500296,-0.29180337788604693],
[-0.09287436060607973,4.860750336521736,0.443576853847421,0.25657705102048456,0.09340685654359908,0.15563260892246045,0.14430412607894338,4.862091891974898,-0.34482210498029664],
[0.0058831450599138154,20.853931025254273,1.2038328126551197,0.06149912709907886,1.161878954644624,0.0607540127659919,0.06605021455240538,4.04871530617548,-2.1630100695791543],
[0.08766805380983046,0.4296687133155074,0.3234115056803302,0.4297513812355633,0.2807782018027938,0.42974680912971447,0.03863476059623091,9.43982642191031,-0.42067388933561],
[0.40101971250166135,1.7598521677180566e-07,0.6445645195123542,0.3151104046031226,0.602106688637832,0.3730785010774407,0.03779283412964911,12.046668534078938,-1.3329219797815015]],

[[0.008026554204928945,1.696825451800109,0.0019679444125630372,8.385301766817113,0.04054732811940186,0.05755036392253644,0.019910086291173034,0.4279327622139415,-0.012624955897312898],
[0.027377185901198347,0.5057062228048288,0.010024496765430945,2.0396674642617043,0.06393447214911929,0.05890498965443159,0.002339896876267177,9.836348444101615,-0.028481159292043673],
[0.007859682081648178,4.963869335589573,0.07816955317256884,0.09901796507430938,0.5955218863774069,0.8353573316610066,-0.564412794358997,0.8353561166674908,-0.027326797014631615],
[0.010757899528181264,3.1701136543744597,0.10361856010519935,0.08553847413469491,0.0021223303624905046,14.66076932559013,0.035869696063006405,0.7638201444859585,-0.04950103485425611],
[0.002588649406144948,14.467757644324948,0.14467856560050174,0.06841307328092215,0.042182610010656305,0.7602455226328921,0.012806969540652328,3.1449161660349745,-0.08781517298402013],
[0.0026649120159408504,16.98812201379887,0.22321316007136288,0.06453994143549849,0.04963014707608857,0.8950658796209133,0.0141209161746325,3.73698791809145,-0.1549914283819593],
[0.0011841519104801898,31.86825534083192,0.1895487691223278,0.15153465298772817,0.009694639758055004,6.672896278886967,0.04433992338192698,1.4995027717493752,-0.09279490647288545],
[0.045675408485672656,2.322065853538808,0.2413177971323524,0.21242426699156272,0.007198046613097935,12.93463194948951,9.928245850662094e-05,7598.343323480143,-0.11347619377838772],
[0.2015611989750172,2.4353620286524396,0.4803463999363081,0.13870833172337857,0.009573382854660277,13.474168935031589,-0.14204549701178265,2.4353348479027566,-0.3346604374764425],
[-0.0935775472112501,5.549823610842383,0.43371386041416066,0.3202303984651005,0.10659999657145258,0.05697510590762094,0.14359011006870886,5.548263141369749,-0.3334865039907852],
[0.008034792431851633,23.111708396326478,1.2357487182850224,0.062313495649440206,1.193741772654365,0.06234832465878903,0.07000267050594002,4.075403183179732,-2.2174059266531274],
[0.09130689001676612,0.4502371468436745,0.3270554161070395,0.45027300752444804,0.28442279547995214,0.4503400093664875,0.04230060977901006,10.301758036936853,-0.4173588622245007],
[0.42374154124802116,2.0913621033936836e-05,0.6308672603891649,0.4342507611515488,0.5872644057513056,0.31422025171122625,0.04232582828809361,13.390591817194105,-1.3101365531142917]],

[[0.008313757715023413,1.7107566418792166,0.0021675118785659886,8.41405001151528,0.042619677959405605,0.057626458020626756,0.020791558139141478,0.4271820232770453,-0.013233086909206777],
[0.028647514579393473,0.4984966620349736,0.010547401166297272,2.029081130932032,0.06771391288547318,0.057592757712718656,0.0026478525314999122,9.674166158798565,-0.030692965835943633],
[0.00844419453673105,5.055422735821122,0.08233410623921616,0.098429103124452,0.5868256138983398,0.8349117398515605,-0.5544999948706636,0.8349106811625593,-0.028918996556878483],
[0.011701180328230617,3.081014410159826,0.11123876381017474,0.08085138411758534,0.002551865259833373,13.740060149673996,0.03767327302618078,0.7409089332588268,-0.05529383166781972],
[0.0015428521299472816,20.826761510932567,0.11936174300187158,0.12316635670567173,0.037311321176994525,1.0429478659703844,0.009764813294800914,4.632924282067972,-0.0479531564310522],
[0.008664773586601936,8.403542982701484,0.11606784678999299,0.16132907210436326,0.0354746709283298,0.16132471834602902,0.04072187109377299,1.4824487208726043,-0.05981581818588954],
[0.0015432199721043668,27.26078926934793,0.20525794621712415,0.1406471997268523,0.011231487845338745,6.290408750213209,0.047013629438227296,1.44207482519375,-0.1056552050202392],
[0.04861815595967979,2.2767284824445833,0.2579398878314944,0.20245922454479579,0.008519336794706714,12.262575848800253,0.00010070549081722542,138654840.2845958,-0.12547749834033878],
[0.2044200932254314,2.3163346146642136,0.5860119557216156,0.11204235165929877,0.011740344652751547,12.462467846710261,-0.13917797143317293,2.316318124726553,-0.4375432834613711],
[0.007120098316701798,21.967934776472962,0.3374723274045772,0.2060812797465498,0.29491310200163934,0.20606692055564407,0.06087034962141715,3.9959208170619362,-0.42974477372647196],
[0.009619767466985677,21.1548534512805,1.6368186540852134,0.04808480016821708,1.5946132908969304,0.047863735940250764,0.0760563618591281,4.0140337040741905,-3.0120208045009598],
[0.09822320494739228,0.4593904424814001,0.33396120921758504,0.459397161201782,0.2913535731834797,0.4593972450988365,0.046810546364281114,10.22125832836365,-0.4252986423257572],
[0.4270146786042875,1.1115421009900571e-06,0.6353981001773151,0.45371432682251733,0.5913823855943448,0.33065081399925406,0.047448030648608225,13.01627091799608,-1.3068556802923434]],

[[0.008663514704293619,1.705289093182766,0.0024066355265652665,8.134413854144194,0.04479981860221087,0.05727938858490601,0.021668341457098894,0.4233096909718081,-0.01400342613960204],
[0.029894493231933158,0.4895667516513582,0.011139665292377468,2.0032644186675004,0.07172701389289284,0.056114310360777804,0.0029854977027496095,9.213618324933144,-0.03316317095878401],
[0.009168371528256485,5.012583372494601,0.08674167324183524,0.09719919108650413,0.587571873364277,0.8289952970094253,-0.5540345150876084,0.8289946790612496,-0.030827771125723342],
[0.01282455970303112,2.964950756083675,0.12017010657821148,0.07532900640418244,0.002991046998829048,12.588904212633084,0.03956472447088022,0.7141660937454206,-0.06261623743487434],
[0.0017506894022171159,19.006625561239574,0.1263627251644482,0.11949804263538011,0.038846736196707414,1.02481403097712,0.01077601447919211,4.505534140855202,-0.0520797356687422],
[0.009728607947444668,8.051230573612093,0.11806249652735869,0.15635981127551063,0.04229931481905251,0.15634027168552794,0.04265463907647488,1.4629352292525806,-0.06500895002194702],
[0.0018883793985649572,23.486160167557216,0.22500052985788102,0.1275054669134003,0.013056237852772913,5.826437262608261,0.05004079683405143,1.3736853466320502,-0.12311239136512447],
[0.05193379378767427,2.22184797766546,0.2767436060736884,0.1911724336865004,0.009823099090517507,11.390935300415576,9.907180622787824e-05,138654840.2845958,-0.139953062282846],
[0.003133957433337986,25.078714214449302,0.020185173166512974,6.6832246377556155,0.08031867604435064,1.6427926478988168,64.32232753355875,0.0007967976312025226,-64.18969562740072],
[0.007943637157770451,20.14313901730614,0.36531057488328084,0.19285657244974172,0.32493380046998444,0.19281167400319105,0.06622726370840731,3.9174745145470866,-0.4807357329087618],
[0.010456620715973548,19.700863297933555,1.90260740930299,0.04100929457146151,1.997972900317692,0.04098736320474696,0.08204583560571532,3.981171042310972,-3.6731101931593213],
[0.10445355785650574,0.47102852125462225,0.34020140417806255,0.47101439465161765,0.29759045455663247,0.4709975001875413,0.05061721335040495,9.986244846281599,-0.4306770639107077],
[0.48387443098328753,4.2794978725389366e-05,0.587676584909306,0.46180663160714563,0.5436020000973717,0.4618957337326057,0.04867353010604156,13.231465492578671,-1.2494904451388897]],

[[0.00912591672135697,1.634342604595449,0.0028039846491514455,7.128518124437923,0.047217973840571435,0.05554976094032385,0.02255685533562928,0.4101311647582522,-0.015312671430184869],
[0.03109593616553036,0.47360376945043986,0.011823639580651994,1.915968802177638,0.07630944787874895,0.05372553192511993,0.003487896584574732,7.960381169127203,-0.036454548381129145],
[0.010207140487310258,4.68901122212536,0.0916442858534161,0.09417870323972204,0.5938115108372833,0.8068882838003169,-0.5590534894088485,0.8068877772410963,-0.03360521652883635],
[0.014242268263701206,2.7554663224464067,0.1323024644248722,0.0673594754497321,0.0035597317965645934,10.389149936170593,0.041637402236097236,0.6740519418941809,-0.07383987323377418],
[0.001711577070853884,16.525639039577033,0.13395835257326758,0.11526401166384903,0.040327810304770215,1.0035171320947087,0.012043508749164647,4.335130978407379,-0.056880073015568196],
[0.011100190251919126,7.144849420058306,0.1250038980922319,0.14885611665654655,0.045474833754965055,0.1488098582272167,0.04465154546781109,1.4179356534129786,-0.07203733380532383],
[0.0019837674874923442,19.189126356767797,0.254325949190807,0.10955437655799193,0.015578535738957549,5.220469601759788,0.053605128299108684,1.2799799557300586,-0.15137965250717828],
[0.05575524307366505,2.1486856357169386,0.29840059331971636,0.17690573988128777,0.010808409231256167,9.77286706746175,8.012919923229585e-05,138654840.2845958,-0.15781730938957003],
[0.004705822621765785,19.840372629351346,0.055123006867343546,3.67568339742104,0.3523445362841245,0.28217939936383685,64.17308966888369,5.913029502510404e-07,-64.33880481278716],
[0.007299634278965669,18.044618295883517,0.39953039419979186,0.17865587636962177,0.35858215651444614,0.17861752725314983,0.07256398570382962,3.8237429771958813,-0.5421537865130758],
[0.009171476642552004,17.965956938324723,2.1372020731988712,0.03786083014410051,2.215725096354383,0.038132506120888525,0.08864073047071266,3.9519736840438666,-4.117161891980773],
[0.11079390044137154,0.4824102731333628,0.346545325224579,0.4824597385704392,0.30393270334958933,0.4823717086961732,0.05248010410521682,9.28917302865041,-0.4362109502047413],
[0.47649262401860426,4.153585037388789e-07,0.6032893110328051,0.472671541888274,0.5592132987008991,0.4731121760105248,0.049127531172054574,12.072185569920528,-1.2568024750630313]],

[[0.009585180614304191,1.6187060810839653,0.0030426404243537055,6.782895378067055,0.049566731034248225,0.054970411562978334,0.02341573264031753,0.40494989365266604,-0.016265652836188367],
[0.0323691454160437,0.4629379672517653,0.012600703888013723,1.8762318918885816,0.08099993294540718,0.05181005612270901,0.0038185951833967792,7.502053618877086,-0.039713681604071537],
[0.011075439434574529,4.521847064904697,0.09652312969739911,0.0921646044358981,0.5931251072320719,0.7965622278946023,-0.5570598824167873,0.7965631600838239,-0.03611945333336854],
[0.015845342556933473,2.5901185815253003,0.1481902942289947,0.058668152770369214,0.004076921808455125,9.468689758174778,0.044126021652001746,0.6363105720519325,-0.08916261436381344],
[0.0018252111695376686,15.326622470089982,0.14190798199857738,0.11096242638242779,0.04206056053019387,0.9835459933296155,0.013236191013307672,4.159452767098092,-0.06212262578342309],
[0.01214936679722082,6.754975640345632,0.12981450268232886,0.14303582735269146,0.05076052510961002,0.14312562373296964,0.04698631504980286,1.3932600404389452,-0.0787707704695686],
[0.0025081648098478,16.332254431895148,0.29728847194641694,0.08987787359733458,0.018147094791941844,4.676566740316622,0.0579655028817683,1.1816578137765137,-0.19419063248349624],
[0.05972855662650231,2.071747642317695,0.3228011439632526,0.16437507747442437,0.012167332605474524,9.060909076942936,7.684729422033469e-05,138654840.2845958,-0.1784922427820247],
[0.0046658794025419975,19.103109761127257,0.05932081252572524,3.607085754343536,0.37026096991124985,0.2755303456162546,64.16744464014141,1.2617030552792256e-06,-64.34445001500909],
[0.007066169519081337,17.544995988800206,0.4209436366083303,0.17469513720996419,0.38000529584862064,0.1747263815322956,0.0777770013855164,3.7761171840312544,-0.5770053567375965],
[0.008225997125117006,18.093009061880416,2.0399226025666666,0.018725921676861584,2.1949134732366744,0.06237804914536943,0.09306326586582857,4.001679724415688,-3.9879303678421727],
[0.1175056818661678,0.49979423664416867,0.350722506432894,0.4996876408117256,0.30888889200038805,0.49966665557302353,0.05379006940218579,9.118636798835936,-0.4368165668660174],
[0.5002387728454578,1.033827011692214e-06,0.5898027201410863,0.5176312894625102,0.5457265905124531,0.5228132104161423,0.04735727728333227,12.321022508534398,-1.233053344942818]],

[[0.010095991182980033,1.5988790147012637,0.0032718483551288226,6.435837840345246,0.0520089363573519,0.05428998079741658,0.024262650613308387,0.3994779289513332,-0.017303565620159524],
[0.033718169985425046,0.4501411939190035,0.013495544597622788,1.824358867635649,0.08637623830031102,0.049303843196974,0.0041607226376406126,7.037383596618974,-0.043819025034969754],
[0.011981894237857272,4.33331607190207,0.10168244386826152,0.08976291269441315,0.5974345765972525,0.7846659165901022,-0.5599776605658197,0.7846670734076403,-0.03898760517132067],
[0.013279468879750515,3.6605247006137347,0.12395313868769742,0.1021143251407831,0.0019263346495335754,13.175111457988878,0.03974636406955706,0.8680207827855378,-0.05058700225576696],
[0.0019404749942376752,14.162692679010275,0.15059539396342045,0.10603890289955252,0.04395468034802028,0.9603518117221032,0.01450574052583505,3.9642782356544686,-0.06829015288416995],
[0.013188753177168435,6.36809034992618,0.13821079616850965,0.13680317381485785,0.053281743105480894,0.1367543186175388,0.049552724691389674,1.3648458843883038,-0.0864937491654421],
[0.003354275094234022,13.592847213676942,0.3965198908403523,0.06174850789640458,0.021591956674141925,4.065767473013991,0.06394312921613572,1.049243165075823,-0.2960364000725254],
[0.0640988528949847,2.007646737367272,0.34949626087122293,0.15263238826313422,0.01317173911243832,8.485820154074574,7.416494419162716e-05,138654840.2845958,-0.2014664487232985],
[0.15262311720275112,0.5759914171123889,0.055605964114232465,4.444557415100341,0.7935383106787007,0.045815288068566294,57.46317249694012,1.997985235744336e-06,-58.197412342690306],
[0.006499782627655016,17.39061623095338,0.39045659623627366,0.17399243252839858,0.44378236165931967,0.17410332600953413,0.08268674812720533,3.7360604781399327,-0.6017385180311162],
[0.00682071459743411,18.818159577798056,1.7722287797920055,0.0011897919594516075,2.538475059113272,0.0725832791198891,0.09672604517478506,4.062680355757986,-4.051588255648077],
[0.12350614609686322,0.5160301427678982,0.3567207634824868,0.5160885693976632,0.31488776171630384,0.516135417628896,0.05411130278410411,8.978802489479175,-0.4388749193286548],
[0.5135694534650985,5.81256058314729e-07,0.5851700923956004,0.5608334809610485,0.5412454550741992,0.5614573994374994,0.044372848201364556,12.718329417619774,-1.2160556567034198]],

[[0.010655383915088024,1.574875474383773,0.003489931157900847,6.097137303021518,0.05452399285547013,0.05354442584443793,0.025112660892274145,0.3937920452263414,-0.018418595050701324],
[0.03513352894326469,0.43666991925061366,0.014474179533208474,1.7669378952073016,0.09237116665915078,0.046562642138472686,0.0045037628021566975,6.590943379746255,-0.04865014908938492],
[0.012901889187018697,4.1383182196504675,0.10707346126405111,0.08723237783196885,0.6008593868108872,0.772134350444111,-0.5619307319475846,0.7721341839239849,-0.04213136706955519],
[0.014351162489313372,3.530516232339604,0.13056728877424048,0.09915381151947275,0.0019647740068258986,12.407265745254453,0.041323960262073314,0.8550840972152551,-0.05460964791040049],
[0.0020443719070439505,13.097610748260509,0.15994405750849103,0.10099908561064978,0.04598148261210599,0.93654463298237,0.015806148031707767,3.7703620315126685,-0.07521666823022106],
[0.014184931139523531,6.001099384276106,0.14303892922512249,0.13050688785832779,0.06012275671324276,0.1305126494324227,0.052302406339897585,1.3350444971509,-0.09505276919064076],
[0.010954635009409817,7.84411569399657,0.28319997775550776,1.7719584365977411e-06,0.05413894519145991,1.8291850511837362,0.2313793078335148,0.17499803773435618,-0.38261365910559897],
[0.06865198562617827,1.94532561408383,0.3788879173013706,0.14162182124342798,0.014036849672427553,7.9537010206318275,7.046357351142672e-05,138654840.2845958,-0.2271427391797937],
[0.15731531418033523,0.56760660485456,0.05919685548191337,4.266063310352053,0.7944458172543731,0.04783618469642784,57.46398814430925,4.093727014081711e-06,-58.196596672174664],
[0.0056780060263888306,17.60106914335381,0.4099963933581037,0.1761654788765298,0.4486251127503145,0.1761534363294453,0.08711865419925525,3.7016433483350006,-0.6169120747807457],
[0.006165636783769717,18.426956062225557,1.7755549386566654,6.885889337877677e-06,2.5421583945380433,0.07653689563868993,0.10132990564664361,3.9947612567896,-4.04826254256637],
[0.13075344722702334,0.5296768967016503,0.36409771109449984,0.5295812488517951,0.32216764827394995,0.5296019942618224,0.053543872597260365,8.86838646438615,-0.4442750985175887],
[0.506419183663984,5.140948358004389e-05,0.6022465597027359,0.5731294662844266,0.558326901141731,0.5730474848345781,0.04212508519799492,12.800628180949273,-1.223186762987928]],

[[0.01126568699993772,1.5472182843597457,0.003695787100486176,5.768727686295208,0.05713738458639304,0.05271341400883288,0.025953009702928218,0.387937992619679,-0.019628870036765465],
[0.03669613711137521,0.42045332972523913,0.015594332991507311,1.6976908220590552,0.0997859349874383,0.04300533813184656,0.004877202633407437,6.145405669588444,-0.055184788512930884],
[0.0043887249231223955,7.414007002915138,0.12744673026347894,0.0573152332943065,0.01698941732555562,2.200046667578958,0.041930428675544196,0.5537844898261225,-0.06919818848304818],
[0.015462906747616625,3.3895704489842524,0.13762075475383972,0.09580768610970415,0.0019963345084558297,11.655875946724109,0.04302575687931014,0.8402976075036201,-0.059191839087129175],
[0.002169661312150015,12.036548888769035,0.17049682237283062,0.0952239457773118,0.048206150230127066,0.9087346054262786,0.01719710564435895,3.5630399187748165,-0.08362111859547854],
[0.015168763199227258,5.645243247659689,0.1561720641616258,0.12377328852556684,0.059830652875990306,0.1237198817770288,0.05530037550800713,1.3016746801476147,-0.10498833128757762],
[0.01135500735516934,7.428669298482153,0.16979045832826245,0.16919070426164387,0.07362188212013414,0.16923494967305702,0.05743369724290832,1.7941710234690949,-0.1074058335579366],
[0.19513538429478422,0.13105642207544324,0.07350711076843351,1.8864857652130314,0.21868931535895714,0.13104425009488058,0.014797510071386924,7.512882486024962,-0.25854276948871185],
[0.0688712582425788,3.857520473952629,0.19937898727572625,0.2911130640915699,0.11572525488174093,0.29108408570937194,0.09109725562015816,0.29104903328848775,-0.1860072107276701],
[0.004713012888370555,18.20207491042539,0.0910165920609282,3.6654219920179343,0.42904673601578586,0.18009128818428355,0.4479813471238269,0.18005685508029767,-0.6255746538343236],
[0.005154293474284707,18.68672163180215,1.8595738835689628,2.3976509095048143e-06,2.3856040034045076,0.08564832956060432,0.10487169222233733,3.951110154532589,-3.964216472603611],
[0.13947351704258532,0.5394723406521823,0.372818344929085,0.5395166168893769,0.3308886667039529,0.5395182425727097,0.05215032353782783,8.78783609479776,-0.45351186789675446],
[0.4853521211159648,4.009446519741241e-06,0.6328759493649204,0.5658014221359201,0.5889422208406059,0.5674368765538168,0.039977536569349874,12.756298925457504,-1.2442512953906604]],

[[0.011889020356794136,1.4365298511424682,0.0042911561635647095,4.971917507083483,0.06021308029557435,0.049912622097476204,0.02694233491357967,0.37062480164061573,-0.021922783537677782],
[0.03471076075799123,0.5134447367182124,0.01404550833750262,2.0291366469262337,0.09052395652549686,0.06335253207370538,0.003830805634242861,6.237232387806351,-0.03751389841267768],
[0.0055431092858909715,5.986375548796642,0.14265472704569118,0.048941682098256806,0.018362475820430265,1.96165419395886,0.04420110262231943,0.5115320980365298,-0.08470262902763233],
[0.01649045687443754,3.2338563468838784,0.14501861760175605,0.09241956412621107,0.0019379649895676348,9.657289322721255,0.0447363321000623,0.8224530780543143,-0.06418234396189294],
[0.0022906438281541292,9.540014768423228,0.1824039795405065,0.08903363839846828,0.05043178182366848,0.874774859046821,0.018548213662215828,3.323148250261993,-0.0936222254786001],
[0.017010090585633447,4.944459457529949,0.1651829339276386,0.11386521279210121,0.06736839689952648,0.11386219004703609,0.058082176581398526,1.2296325777611559,-0.11965013855418857],
[0.011871175197835128,6.533819773904047,0.17619064601393086,0.16324649754226406,0.08002050081527236,0.16324281582390862,0.060162752821310436,1.7446485527880544,-0.11621397982930996],
[0.22301861041144017,0.11318707120343821,0.07806534720710377,1.7554260440911487,0.2467976733936924,0.11324216687041583,0.016971042421162163,6.272922505797297,-0.3128767945522131],
[0.07322196678382988,3.5800439286715733,0.2064095708631713,0.27629293812962263,0.12532422271356505,0.27631206721107304,0.0991711001883749,0.27620812267917844,-0.20527649277565801],
[0.0026159055890284514,18.038398348421456,0.09575911799082283,3.5615050819759344,0.41251260939157824,0.17322447418178036,0.5233489131082708,0.17323399160233363,-0.6761456982239064],
[0.0051132914591478125,15.229024519241705,-73.33600939160301,1.391686534293139,37.21057844057434,1.2677956627904463,36.839365523868935,1.506154492260572,-0.3163981751151733],
[0.15205948511255854,0.5362758421335228,0.3854124771004449,0.5364429977953779,0.3434827686278735,0.5364468977784573,0.04855902468932616,8.259702485170422,-0.4753874466373798],
[0.45449550699738284,1.8250915077562698e-05,0.6731923663833216,0.5502799675002015,0.6290878620541589,0.5473309912619432,0.0332893397068467,12.381812863484097,-1.2749594856038333]],

[[0.012601791876032706,1.4731729330514245,0.004125972331866548,5.103782243276992,0.06267752548211418,0.050668349792747015,0.02766230967838659,0.3746033209832908,-0.022452295797859408],
[0.03583714053696144,0.5105044124419208,0.015209950609871332,2.0215366219047106,0.09487038644978106,0.062343566230084635,0.003646707061694732,6.485681413105243,-0.039833929615984184],
[0.005453942069720011,6.129424878653866,0.15919349885280362,0.043043831854524824,0.020343058703771236,1.9160089796848183,0.046627976851961,0.49148802664268143,-0.10064261810401925],
[0.01767162586231589,3.1062254147164006,0.15301097239850178,0.0887532130691823,0.002038125397606787,10.084303487206771,0.04674896403067153,0.8083733415399583,-0.06985953038052949],
[0.0025267602648517376,9.815921836508105,0.1964355317082751,0.08220417653060655,0.05317272053232576,0.8443648680429233,0.020180399857838757,3.1395790644506527,-0.1060381891503083],
[0.017187373986162914,4.953826456443076,0.19836681990912391,0.10925467947441245,0.04782823435188374,0.10965820630419083,0.06184106033143213,1.2244864800338038,-0.1299472141717874],
[0.01166874958330421,6.700129063175952,0.17791282295924493,0.15936917459359035,0.09024583833623313,0.1594020944779445,0.06422089908933361,1.7290339150724523,-0.12380857502624962],
[0.2530920475971616,0.10931597321127916,0.0835943346701313,1.751536320826396,0.2454469258937635,0.10924440107368225,0.01624862552460416,6.527311397520776,-0.33667307188113793],
[0.07554716101194663,3.548202371519168,0.21092245089283476,0.2803596046719887,0.12974449963854567,0.2803777538119357,0.10331808902280022,0.28033492627947354,-0.20921629284763935],
[0.0027752761047560833,20.275718852157542,0.09740068548643804,3.555589302448768,0.4064559756111884,0.18569815561259512,0.5172926587406316,0.18564554840736278,-0.6521169569640058],
[0.0048018986664695815,17.815044579353362,-94.37129747228828,1.414882487761244,48.964711363507234,1.3066780653547438,46.134639980758735,1.5208880482132439,-0.3148802497579094],
[0.16328839347158047,0.5408332518354418,0.39665448180169655,0.5409055866139837,0.35472411066486104,0.5409136562975584,0.04773758657029705,8.611566528857628,-0.49119156490572546],
[0.4189516980788847,2.3676249590666936e-05,0.7174255371837075,0.5286451780480763,0.6738095178241684,0.5296682281676436,0.03412286139794048,12.82290863248971,-1.3099671356783233]],

[[0.013064233366814589,1.5050125618591441,0.00415261620704622,5.184418251148823,0.06529562973583854,0.05163301496962937,0.028435722814378925,0.3761528082024439,-0.023133479993893126],
[0.039477012951720174,0.4229753532750762,0.017881962621619087,1.6989399914943604,0.11114112692579864,0.04509434491424896,0.005125797039163215,5.670283795269041,-0.05975778790959963],
[0.004711879016298854,6.687360605054452,0.15105912075394293,0.05226014414210193,0.02050250986477779,2.080351157819043,0.0461880642233897,0.5305947194141388,-0.08654386424208925],
[0.018519284452601915,3.1530515652320545,0.15935026002118202,0.08972139311728973,0.001844609989847344,11.134267674995275,0.04769113284453778,0.8212302044444468,-0.07216278535283005],
[0.0023881884142265063,10.622382928657586,0.20655699299828173,0.08105429735474647,0.054563768640234614,0.8453943126236343,0.02146639023928053,3.143419654834005,-0.11245050070665984],
[0.0014881629732688196,14.756129753674408,0.2777788381453293,0.0922458756506216,0.06369815377028659,1.0888992751740136,0.02171236128471608,3.910571077221713,-0.16201533487572664],
[0.012191928810320031,6.707327559518893,0.18966397253302572,0.15353609060562054,0.09344968867278164,0.15353135210215768,0.06746224391684019,1.7176514126055138,-0.13429988903452864],
[0.0896721906733802,1.5423436322187154,0.022171907155145863,5.256308602123403,0.6754482722216612,0.07458661236573912,0.0009544218634932426,22.580066460392057,-0.5167115472948153],
[0.0796597376706779,3.511036178788825,0.21636514762489809,0.27454008919782935,0.13777440375628258,0.27471558290235076,0.10977460902040904,0.2746814350904884,-0.22170614554611548],
[0.003470654534218514,20.063532027350426,0.103936088945959,3.45258992163758,0.4513986211475879,0.17118294136444864,0.561637792077813,0.17124782747479708,-0.7346823061581303],
[0.0054389856888194055,18.483935564511455,-99.497432283048,1.3934785013960789,52.338358400752796,1.2886091124039278,47.92152684924922,1.4992551428352285,-0.3341811001461404],
[0.17187643000561126,0.5484864645652676,0.40559051251437384,0.5484683667484507,0.36359019210970583,0.5485214796143465,0.04894599683713171,8.780524676456954,-0.5010256682973836],
[0.3987955385998962,4.451941342226641e-07,0.7467221747741593,0.5223929019621734,0.7031255030100654,0.5301176008056224,0.036019497614336045,12.93631085904788,-1.3300278421946288]],

[[0.013792037578970058,1.5614242235376277,0.003823971742970362,5.637725357377069,0.06768745463429571,0.05284483049425471,0.029188867240529846,0.38547594291881293,-0.023303606727013013],
[0.03778461050036407,0.5253854302646168,0.016764305140908785,2.113304462831836,0.10239847806213152,0.06425606248692818,0.0032058608036038333,7.5468793987795,-0.041910321921549074],
[0.00474057825406,7.1282489413212256,0.16886561121691054,0.045272845788004716,0.022432743127213727,2.0239690995934896,0.04926918782682941,0.5077013518509632,-0.10418710952129473],
[0.019559305475147386,3.048179546591061,0.16792624481601345,0.08569935622449762,0.0021584522046220332,11.712953483215687,0.05024283265851364,0.8033173491778892,-0.07869421121166148],
[0.00277705057206484,11.212039748950287,0.22330297033537214,0.07423008405809423,0.05797238378823727,0.8150674311042494,0.022972434963830564,3.0172192648212657,-0.12788393710886076],
[0.001989382213332901,15.15143404418265,0.29934738988580756,0.08561182147023129,0.067712279802662,1.0561816775492903,0.02284752976872942,3.7779810278303088,-0.18144667300139591],
[0.012053886958980636,7.17189831572424,0.18515983594103766,0.1525389203424632,0.10871030197494141,0.15253947388943942,0.07133163028008967,1.712066584262545,-0.14001238236447158],
[0.09427815447360105,1.548315868463873,0.021721448287959272,5.382911239882769,0.6890427378855077,0.07602630592825915,0.0013794428459924693,23.449616615320103,-0.5243986539043866],
[0.08076658413056932,3.583938404824575,0.21935323658129455,0.2851528424813301,0.14111022202832044,0.28487598880027853,0.11314486144989133,0.2850417017756614,-0.22015424715620222],
[0.004331255905161137,21.4507803794234,0.10446843342862047,3.50202049706207,0.43978731058433207,0.18641966710604668,0.5500258255398859,0.1863360675070235,-0.697828115293165],
[0.006535003454926109,20.009052126264436,-102.41249781903261,1.4182938618346528,52.84974857599974,1.310515817256018,50.342351256678505,1.5226920799432646,-0.33545313981451874],
[0.18548098803478374,0.5455985081451404,0.41920404443965364,0.5456013409170491,0.3772043532998382,0.5455962483742264,0.050816106611812614,9.21278647912063,-0.5245337651012427],
[0.3728978441297444,3.395315307855951e-05,0.7821196012070348,0.5180905162520003,0.7385915693686643,0.5180500480703103,0.039135790679913386,13.595622951871077,-1.3559118373650387]],

[[0.014423793246116324,1.6066507968454278,0.0036198980504898305,6.114233518977534,0.07014095791672485,0.053847013090193394,0.030038353023390703,0.3934724615186548,-0.023580379551595906],
[0.03937028774117242,0.5200023074689006,0.017739060255384468,2.0905460885455986,0.10709904308813428,0.06261250089399407,0.0032840647277468794,8.016886151492411,-0.04477931513262464],
[0.0024376345304432862,10.954779710961104,0.13812957172236084,0.07980168862084441,0.01857002759988635,2.7119933111140044,0.04566799920932569,0.6971079797256379,-0.0583292018218789],
[0.02056258453014086,2.9716533394853095,0.17667096263358256,0.08237056593131012,0.002508217255698383,12.077272641985703,0.05273603709876106,0.788114333608975,-0.08518710977083864],
[0.003216525845381936,11.580125954497465,0.24154987368349187,0.06828527510968416,0.06132724858878204,0.7891482488765295,0.024433117830449814,2.9225262978453346,-0.14460393787768466],
[0.002547004475532762,15.140569501925581,0.32262704337179243,0.07972734728958995,0.07154843009575572,1.0268277667892158,0.02408306660905927,3.668413692980018,-0.20237119944711338],
[0.012242759140946394,7.601424910669586,0.18309319948997194,0.15181881195690705,0.12180909214659265,0.15182750983758928,0.07482148175266312,1.7075282375972707,-0.14571702917959078],
[0.0986837463388278,1.540963043176464,0.02196736252594476,5.43589018702461,0.717957949479336,0.07534929574515326,0.0019252582360992144,22.662938438994747,-0.5477462578288139],
[0.08216660174876161,3.670896282960322,0.22419046234155235,0.29336630927269663,0.1458434080524147,0.29355337351657984,0.11526687396917401,0.29368876543198247,-0.2205341163329239],
[0.005461243313681736,21.49316718581195,0.1061035034888543,3.534503422391398,0.44298742230874594,0.19469565267431024,0.5534882057441564,0.19462283806106642,-0.6917542760331155],
[0.008097561947373088,20.185438873440376,-125.97760437588998,1.427534832695624,65.418419086762,1.3294664564318255,61.3621834020833,1.5246129451239612,-0.3428429254011827],
[0.19913710310370636,0.5423329041379176,0.4328639207088078,0.5422997962178118,0.39086182082680326,0.5423038354404514,0.05376497272892639,9.546992520550894,-0.5484760376868707],
[0.3335539855590702,1.745295025674788e-06,0.8304019069787171,0.49980866651002237,0.786874792588041,0.49963205910547337,0.04443484915443229,13.574486927517945,-1.3952595633261082]],

[[0.015021699733610344,1.632717366293098,0.003559259660785293,6.516533992885152,0.07270361351432568,0.05444426439474071,0.030953699158906826,0.39903491752954834,-0.024073062503959516],
[0.04099865762144514,0.5140276472261297,0.018654833079112563,2.0595044078099067,0.11196781303199196,0.060968844313266345,0.0034878970497445845,8.293057749584422,-0.04783580227433249],
[0.0027805840829337944,11.033967806012017,0.14433246345307926,0.07768166321308703,0.019411490412691877,2.6544620714128655,0.04768128695839626,0.6877616733607383,-0.06228524441616726],
[0.02157052399034028,2.893507549713295,0.18592213116179468,0.07910244281759218,0.0029610486083348686,11.979867368292693,0.05527035909781407,0.7723968978027914,-0.09221093186036153],
[0.0038147139581132024,11.464698430925738,0.26350416872360705,0.06207218782836699,0.06481468327945293,0.7615847442170233,0.025971811565201362,2.8200235446529636,-0.1652610086401901],
[0.003223308534873,14.531687147517992,0.34901658941281943,0.07391371763016302,0.07541534041352557,0.997203320595079,0.02541089056501501,3.5558816045473756,-0.22648128219208968],
[0.012750328789945172,7.9130491207229845,0.18845517637251058,0.15107936955208476,0.12775360640126113,0.1510936216904586,0.07811006945162167,1.6988527530874027,-0.15161410222137658],
[0.10290974077301764,1.533771003619866,0.022390625131954812,5.484438972232558,0.7457919606941683,0.07494978756799671,0.0025036318642383216,21.189112308468147,-0.569810670457289],
[0.0051775319902624415,20.528296409780836,0.30227872313374876,0.2643300454235646,0.2229126737489711,0.26433316938706397,0.08886418213337172,3.2026056155072116,-0.25842030751153666],
[0.0066523208993792896,20.764956198641126,0.10807464767638493,3.568859545605753,0.421151087190433,0.2010497891552144,0.58964650678662,0.20106167384749296,-0.6933639594649953],
[0.009808472842957593,19.55506354503897,-151.3918655051972,1.436770180473542,76.4907018279691,1.343274410108153,75.72924462537328,1.5248865924659534,-0.3516231111416446],
[0.2129935752453174,0.5384826277890132,0.44685105510089934,0.5384035695071704,0.40485533764350384,0.5385588339003704,0.057425323797161344,9.749521561762567,-0.5734154135081448],
[0.30388700375910765,0.00021642784405586363,0.8573348194061101,0.5009289466998046,0.8137050415815841,0.5008207550194883,0.04855555289266761,13.80381062797849,-1.3995869783038641]],

[[0.015605194330828975,1.6386121477766273,0.0036394885368051795,6.760410336947125,0.07538904286723724,0.05460481762255395,0.03193654948043888,0.4017672764592413,-0.02481745176276435],
[0.0426693292343161,0.5070280722450857,0.01954115137223386,2.0190092641216504,0.11705430550018643,0.05926235250833566,0.0038079473084572883,8.331250147142221,-0.05115522979010058],
[0.003206002562012176,10.777904933419595,0.1507691499229124,0.07559031902088287,0.02024035924412161,2.5936699471086038,0.04973162141319103,0.6777793696925626,-0.06648284766199923],
[0.022599549136081046,2.811947623141663,0.19579000324466375,0.07583816989290805,0.003506925319145846,11.53033281643029,0.05784782822181094,0.7558894748035715,-0.0998959666487786],
[0.004565977877524866,10.984331709207577,0.29151734863872714,0.05533194206968343,0.06849221648049972,0.7313984758019222,0.027648016824977105,2.7072246689278088,-0.19233266753647688],
[0.004007581889443911,13.59302274155881,0.3796053006307578,0.06806440541756803,0.07933259426728403,0.9669048408094751,0.026843650007495695,3.4388058090286164,-0.2549079867912937],
[0.013551667883955237,8.05337017930385,0.19410329936156068,0.15017074736081906,0.13384668640903338,0.15015837551319222,0.08123846227715745,1.6853811506898058,-0.1579081772295628],
[0.10700655886927625,1.526682637621783,0.022999057727705705,5.533317691058015,0.7735793099932745,0.07466897586110678,0.0030405365088048554,19.591882787454146,-0.5916493838231494],
[0.006027399610581382,19.57037339284828,0.27503869303165107,0.26691566116227433,0.2667035776101521,0.26691205991660966,0.09117161340126193,3.215759513516676,-0.26475795966411997],
[0.007756772141688077,19.712854500992886,0.11042650013818092,3.605222989082109,0.43244778496797864,0.20581111388127074,0.5989197306952129,0.20578411021997658,-0.7012380196848628],
[0.011459004807400084,18.566282057330568,-155.15360822710485,1.4429325765487653,79.04065718538354,1.3494559522745797,76.9675928189328,1.532467282655768,-0.36150895576834197],
[0.2272468427948106,0.5342323102374051,0.4611040203380951,0.5342381007710431,0.4191105628796371,0.5342298643317409,0.06154227519764384,9.804491521676814,-0.5993525610894911],
[0.26242463610343253,7.497343320809898e-06,0.9076338872433802,0.4810216115061833,0.8640905667254863,0.487626169339512,0.0547565854143751,13.263216916408242,-1.4408097136045817]],

[[0.01619242650137004,1.629229705412445,0.003827879780109051,6.8385162424592565,0.07818610790141056,0.05441834890933015,0.032975820327019775,0.4021282882978595,-0.025782864920437173],
[0.04437926941730983,0.49901471246647544,0.020429634201506394,1.9715033731158709,0.12239521359208008,0.0574773104578132,0.004219299687550044,8.18135410645674,-0.054786143346430324],
[0.0036973848665975413,10.319939676336725,0.15745887866666886,0.07351597895285004,0.02107776421901049,2.5302181143601796,0.05181047534861387,0.6672340145831995,-0.07094730487792016],
[0.02367284507363824,2.7267293370906303,0.20639071356894959,0.07254353912245486,0.004134149796787189,10.894801159512927,0.06046383999292683,0.7386117873635485,-0.10837700254038815],
[0.005463021074352143,10.3151303766016,0.33021515987336064,0.04779651466785735,0.07243875295018581,0.6980909525682312,0.029529024879221922,2.584442533052229,-0.23059718510001553],
[0.004901495000351249,12.53598082417721,0.41612796234538924,0.062057990912590275,0.083320429831903,0.9356656899030565,0.02840505662336628,3.314771449603016,-0.28944863008904936],
[0.014573490145930066,8.037256426765138,0.19908442856408848,0.1490276653100856,0.1410624781488985,0.14909219008769228,0.08427251337407601,1.6685092109914361,-0.16463584544760163],
[0.1110273167599622,1.5201908279661474,0.023778935629392584,5.583758977414264,0.8015061217909326,0.07446644074238312,0.003486004066204977,18.07425645691115,-0.6134649948228056],
[0.006759045302008752,18.565086503896485,0.28583469711322496,0.2691384095161316,0.2730684619509319,0.26914999832737485,0.09362521294926605,3.2343291814506765,-0.2715409971302387],
[0.008654165690382326,18.623259737930816,0.11313512337156005,3.6450218477111602,0.44400937661139767,0.20966268455352075,0.6113316505516501,0.20955710218170928,-0.7124465957136561],
[0.012873546774106386,17.51422326769892,-164.04689320246322,1.4508501936484424,82.91963225929098,1.357328231251015,82.00881005759939,1.5391153233861097,-0.37127451932256644],
[0.254178675397247,0.5301824171378912,0.47325443977769155,0.5301858961266567,0.4232146324828881,0.5301772827137416,0.0658414062667379,9.73896264346481,-0.6256414089143022],
[0.24163932529878498,2.260900199133704e-07,0.9376761315712648,0.4603892722633619,0.894222465025593,0.5097811789696877,0.059095654104127336,13.022572920276255,-1.4600958996775153]],

[[0.016785789391749534,1.6116760675836417,0.004087466134262178,6.809481185333941,0.08107599683709116,0.054034412822354085,0.03405790633208801,0.4011137476924919,-0.026898432931005897],
[0.046139911027181964,0.4902309289095649,0.0213383718456977,1.9206650074873084,0.1280471448186159,0.055602392357043444,0.0047011077208221575,7.937390368701918,-0.05878832006896942],
[0.004246988920942015,9.800588345243916,0.16444927100548445,0.07142781549203692,0.02193414273154262,2.466297676362106,0.0539308430851531,0.6562579695709787,-0.07573452272008492],
[0.02480254655633972,2.640154236034537,0.2179330600278501,0.06915552784433061,0.004839502257261201,10.228363595751995,0.06314445802696525,0.720630772348215,-0.1178886514045365],
[0.006503183968949991,9.619913288436654,0.3906530480532787,0.03909853198828146,0.0768204821861701,0.66143185239631,0.03166604012386419,2.455892946173298,-0.29131390078840785],
[0.005914197160322794,11.534638873208744,0.46165913607642306,0.05573895356723698,0.0874483766111897,0.9033404442535461,0.0301079306596991,3.1870932390717304,-0.333254711889959],
[0.015757427167114924,7.9268414954394055,0.20532693196131802,0.14788168951922825,0.14739842048342136,0.1478203142852497,0.0872565707976947,1.6502625602222238,-0.17169388273817482],
[0.11501608759222852,1.5141944924320914,0.02476265715842918,5.640500855882956,0.829929552691326,0.07428791954102587,0.0038109033438185843,16.810814555617732,-0.6356367101603304],
[0.007374116914079668,17.651926517274536,0.2932108124704238,0.27111936488386457,0.2833655863649306,0.2711111860621996,0.09625531008400152,3.2578808441247746,-0.27866936483607785],
[0.009323881965326773,17.674103232671115,0.1161998932994869,3.6899972242455674,0.4488805617643496,0.21291965580795466,0.6322921558690855,0.21290790375008756,-0.7253728272488924],
[0.014001508687416462,16.591399325610247,-174.18538483359552,1.4623810853013757,85.58856478585311,1.366995735025292,89.50503567169137,1.547602147333572,-0.3802167424630855],
[0.2684251373581096,0.5270046691118219,0.48750063045157405,0.527073492724296,0.43745977115141754,0.5270838840501627,0.07023029186305108,9.608395189076122,-0.6512451238330171],
[0.24158489338961395,1.6498472712555674e-05,0.9487376462286223,0.5457784733784417,0.9055920280092563,0.4509782765062265,0.061530719155965356,13.053692843243516,-1.4601175340822141]],

[[0.016953237563453828,1.6281698227549755,0.004370658276706075,7.020865306699128,0.08375476140872785,0.05445860343816534,0.03537360528086993,0.40749285760234627,-0.027454556370367776],
[0.04850380176284853,0.48793424180279077,0.021729462636321847,1.9265553147603696,0.13357472666913425,0.05419745740337498,0.005167241370433763,8.082417889859975,-0.06248202529473037],
[0.0045549031603164284,10.206675892980556,0.17088877419225687,0.07024216721911547,0.022304520441797288,2.528540001146935,0.05680111998591125,0.6536779937009114,-0.07966444999802552],
[0.025153469752177533,2.7501180888677297,0.22634993845047352,0.06837482417887715,0.005013501631240981,10.895914980121795,0.06651410478544956,0.7210957387564423,-0.12325564042771117],
[0.01756119350914996,5.810096594679379,0.2235736572231787,5.865772345269185e-06,0.2275117415284655,0.11644570428270166,0.07042849809691629,1.1520569020423266,-0.3171397436239181],
[0.00527568761357079,13.464067856675962,0.45055367820369135,0.060828231655567104,0.09085989282988795,0.932945804723622,0.02998447624986618,3.5221245289451697,-0.3156343893663043],
[0.017148810972980648,8.110352772272009,0.21045500427556346,0.15099368764954751,0.15141370053911965,0.15105667888139288,0.08886241873517249,1.6628649601598608,-0.17347292509443096],
[0.11678329163205575,1.533408897199586,0.027550317535151175,6.009772053723988,0.8140926314483785,0.07995944376534211,0.0028964290984859176,23.735203242547414,-0.6109179806451576],
[0.008128949128543015,18.91180899134175,0.29877354866568934,0.27117712740431305,0.2989506850555877,0.2711562211152839,0.09959113127839636,3.338443674328136,-0.28881983994850674],
[0.010069261516460431,19.77133905080746,0.12264943119229753,3.759211784943325,0.4808305482758472,0.2061093733575791,0.6642580245472783,0.20616843021302458,-0.7779348209771575],
[0.01522385690256614,18.46707845578125,-204.71702823515952,1.4669933519946663,101.4258181370103,1.3770502550478683,104.23503135041658,1.54925364306701,-0.39568239026569696],
[0.2788259987894728,0.5323777283125066,0.4972825424340848,0.532366181030625,0.4473939141726244,0.5324253484376045,0.07704408536173829,9.746192309590215,-0.6634937821353042],
[0.2550073277821487,8.85938434111005e-06,0.9329539795303811,0.532682503139344,0.8911901054701075,0.5336161684781668,0.06728116722335349,13.52815988118653,-1.4196974562020241]],

[[0.017375095822369856,1.7087823875260986,0.00422562684025303,7.703488948722923,0.08627688600826128,0.05601747775621179,0.03639477674647994,0.4185082180033644,-0.027320453083853637],
[0.05019941647940359,0.492872938479674,0.022621776980046575,1.99718349447534,0.13815586513333736,0.05444429266120337,0.005030154319098564,8.924401074211865,-0.06436448286079732],
[0.004430905273036922,11.564228073400148,0.1772346707594534,0.06987809254068861,0.023513498100614875,2.599880216606492,0.058790564982270824,0.655872818805719,-0.08290331045426998],
[0.026583463070480904,2.8320498330571136,0.23565539965492407,0.0675753809053611,0.0048369317116885085,12.53486008262081,0.06897731013523477,0.7230924950709764,-0.12918130606478345],
[0.018070408307930316,6.051663358834045,0.22174612478456504,1.0536079735212816e-06,0.23510896881494248,0.11686868877193705,0.07293616232167419,1.1691143637176649,-0.31805139426848056],
[0.0051765501836125785,15.913513140230588,0.48558586752235455,0.057294519064754156,0.09484967378248246,0.927445992652549,0.03206556283142861,3.5932804338758872,-0.347231993146602],
[0.017445288047077557,8.699476340577581,0.21641925724804764,0.15146259641089832,0.15717929182737975,0.15153340331871848,0.09259466551071024,1.692168237526807,-0.17858191271389154],
[0.12226092216640516,1.5141626780033925,0.029578344127990683,5.907472028283981,0.890637008255065,0.0739842203591607,0.003720275194607335,26.688325669896447,-0.6828443310437865],
[0.009294099698599715,20.745327279821332,0.307532726942808,0.2708991278656866,0.3093092461997257,0.2708741692182107,0.10445102622676614,3.337208018634523,-0.2982724642379639],
[0.011309218662309889,22.644216500020654,0.12738476075896626,3.810957511073619,0.482353859566488,0.2144831760632431,0.667157375910357,0.21445895984193064,-0.7689472772487109],
[0.016132647471424576,21.79392035066622,-240.28540316171876,1.518834169648576,122.37987289305536,1.4352895507421979,118.85746000205177,1.6001494449153024,-0.38231939153102323],
[0.28250439145620826,0.5563469641575594,0.500905919732633,0.556258880599815,0.45106708929605455,0.5562489009805076,0.08030430771753733,10.395401463241937,-0.6519104956763164],
[0.2515481703870782,1.8736840982962575e-07,0.9480032270797402,0.5519453368150524,0.9062507525896383,0.5443176361681291,0.07354372116362046,14.244713989820704,-1.421843530211126]],

[[0.017922670924256593,1.7221323591521642,0.004396442348462084,7.957019330044629,0.08912633400644576,0.056254586642096156,0.03752558791668537,0.42175097750046187,-0.028018657529273648],
[0.052125144452590935,0.4879732996863471,0.023595754959016262,1.9791359436867373,0.14409459686914056,0.05306606806605399,0.005417450128525123,9.038606875719518,-0.06839053981284797],
[0.004935418794793709,11.50285760443622,0.18469189943136904,0.06817395517448616,0.024519990230832976,2.5662072215025673,0.0610984036794543,0.6483024604621734,-0.08795031927850555],
[0.02783098098824353,2.7846326060614777,0.24806892034900094,0.0648695577820831,0.005470408819095088,12.356929412905092,0.07189896180744788,0.7110538548045706,-0.1392569426992532],
[0.0031270172607320242,19.361991138431595,0.24922298355508274,0.10632115221260201,0.07434593193464864,1.041274938734462,0.02198677606896299,4.245185069473229,-0.11067314197433153],
[0.006042454771054822,15.360721945578138,0.5283252155753952,0.0530404717270689,0.09915712661514338,0.9090436961222926,0.03368794836762688,3.529938250269962,-0.3873423814276073],
[0.018560485371801452,8.869436503272306,0.2220834149906618,0.15153974375863655,0.16343014786722346,0.15156748468545028,0.09587741484466444,1.690912025746801,-0.18419915961151467],
[0.12617642939733967,1.5185088848623858,0.030709343729065607,5.967792139365348,0.9040209554981998,0.07562788748425237,0.004347543145600324,25.151573435240557,-0.6890320973157307],
[0.010576052391434578,20.14510808629186,0.3166440985368816,0.27321345511388534,0.3180103777157756,0.2732209830291363,0.10765529770147891,3.356845714884378,-0.30504261480378564],
[0.012803438301354275,21.984902033455192,0.13074302053594247,3.865804252473225,0.4947113224672376,0.2212216741401616,0.6683616021718569,0.22119223680662725,-0.7683482787283339],
[0.01808843367443757,21.315280775231873,-242.29525009098046,1.54315163391971,126.38186331852805,1.4597930111080726,116.88593776181229,1.6283562788043418,-0.3830900976951625],
[0.2933565083699147,0.5616824125950785,0.5124091532066772,0.5616147095162152,0.4624342018043387,0.561601338776142,0.08581773821122785,10.527423379907637,-0.6659287673702032],
[0.25836548911719265,6.77158152983201e-06,0.95387138076878,0.5141184376316019,0.9120597444215287,0.6312063703081173,0.07797456786210925,14.616713880819244,-1.4150248275047161]],

[[0.01865017898073153,1.6543910005960483,0.004403614792862479,7.255435431188368,0.09245538337973362,0.05482574261456489,0.038820596647741394,0.41293670651536557,-0.02992872584357877],
[0.05411813230215479,0.4751683698766021,0.02462059153304338,1.8941252647715097,0.15112502923679663,0.05078215779428218,0.005361800508259954,8.246411012981298,-0.07403390454466614],
[0.004621464191657294,10.741701859106675,0.19277115841187717,0.0661391543967286,0.02534522730310337,2.476391476455521,0.06344134773702786,0.635914654701839,-0.09381192646991161],
[0.028913078983651915,2.667627676877964,0.26284354058341647,0.06144004857734367,0.005111442537328597,11.523031993206517,0.07492240931414475,0.691779567929495,-0.15210603217447116],
[0.0025328313171121973,19.650940625712458,0.25820685059334564,0.1051486248172271,0.07709112904542881,1.0309847962672052,0.022005323576453278,4.148934186877154,-0.11564195529731223],
[0.005462749719849786,14.546083330077643,0.6051174958405185,0.045810326481294246,0.1041036266289163,0.8737349635216344,0.03510095987457028,3.350853147332794,-0.4629069324024282],
[0.017632218765871868,8.324728577605324,0.22950329701661715,0.14876177148611877,0.171559409800063,0.14875344698904466,0.09893395442647468,1.6540848909740637,-0.19421551170696177],
[0.1321341400297867,1.4609437576122641,0.030863915404381194,5.635612107867406,1.0406573417828133,0.06553591846897165,0.0036238667243865,25.26235892440593,-0.8225186541752677],
[0.008485701715805486,20.813811328820805,0.33000898769992093,0.2681311885251324,0.3317697493762756,0.26815872448026107,0.10911291054323365,3.2793953954169224,-0.3222312402313631],
[0.010938943857899347,21.656572966402994,0.13498056207076975,3.6498927398373717,0.5680572619819884,0.19546929366645405,0.741697133000357,0.1954349128095734,-0.9076875331341828],
[0.016646353504221174,19.940909967113857,-242.86348630940344,1.4054827530554606,126.6783721636353,1.3251369893952927,117.25448510755564,1.4871079363378645,-0.46889901315093147],
[0.3262628019982753,0.519952745514899,0.5459452342811115,0.5199718020053554,0.49610991911902647,0.5199703800524861,0.08065679732223195,10.002731764036682,-0.7519340252277972],
[0.37634960543632534,0.4909115526049722,0.8998958347708829,0.49057484442287874,0.8548024505387791,0.4904622619257361,0.07229174064002217,13.880315500162641,-1.408953615379504]],

[[0.0192736651128332,1.6262371142009797,0.004454401635711315,7.048405785902927,0.095638380682552,0.054211110227828686,0.04008654191824312,0.4099949557583744,-0.031317254631442956],
[0.056198519036122815,0.4657719070994939,0.025634044233568035,1.8414107471727856,0.1583275350548921,0.04882186966673642,0.005491866443775412,7.934293927334016,-0.07969080200608678],
[0.004672481596981069,10.381382469881945,0.201125884383398,0.06422183974457922,0.02621202914657068,2.4144466085439342,0.06588031935280554,0.625607049077168,-0.09989713107042564],
[0.03005766550601197,2.584541195783686,0.2788061722839501,0.0581494432707781,0.005210044187071149,11.073528256148713,0.07809010701257343,0.6752779224743168,-0.16611959473999585],
[0.0024439366581330306,19.436565742610714,0.2673512708868534,0.10397045981288117,0.0798912858022308,1.0214612487008754,0.022279187625789298,4.089329846546332,-0.12076627459238824],
[0.005591628246596255,13.913904998635406,0.7060866680027612,0.038845946364971094,0.10929878508388156,0.8429947919971469,0.03670079790003317,3.2219309811605132,-0.5627067803451249],
[0.017540253495813646,8.158816784181369,0.23622922822525044,0.1472316274779732,0.17933964537851524,0.14721475424299696,0.10201499303814603,1.6331585795611705,-0.20271039901839588],
[0.13789133251434219,1.417527423432135,0.031748877311824276,5.436138459606426,1.1857797226883464,0.05774402017697047,0.0036423131036688503,24.333112274889245,-0.9638904977725244],
[0.008056461061427992,20.887671257418287,0.3426231456523987,0.26521034590486925,0.3443898797167387,0.2651843857941157,0.11106754483803807,3.238904902539792,-0.33704024761534335],
[0.010993316507971754,20.837432449094024,0.13961073069316807,3.524574208680045,0.6357696414944629,0.17824639666802577,0.809318818363364,0.1782776593204428,-1.0340803029057613],
[0.01772108049421282,18.474377552905047,-242.59464162726098,1.310591568737674,126.54935295527447,1.2314926482635196,117.20955119995763,1.3905441677686297,-0.5501680832841687],
[0.3549520846639566,0.49422363957174686,0.5746507347516382,0.4940908160152408,0.5248151533005874,0.4940947594503878,0.08072951924050017,9.7639301849094,-0.8223426743069165],
[0.4597235587351666,0.43831340224210796,0.9839442370027855,0.4383001024339081,0.9387581351759984,0.4382514880914834,0.07320043111703955,13.351385235664962,-1.6446091946544217]],

[[0.019880938463595225,1.5984509680838435,0.0044875810536216575,6.856981729071075,0.09888556662327566,0.053596507178308994,0.04138481807568641,0.40705114943211684,-0.032755475267904705],
[0.05837509295499138,0.4557811678427733,0.02667082295448995,1.7879261885975166,0.16622974349833258,0.0467092293851621,0.005615910077475467,7.636657537171587,-0.08615524150814885],
[0.0047149841286701685,10.04129383927108,0.2100347176291451,0.06219851152908893,0.02706667443643938,2.351987814205231,0.06840210811621211,0.6147448845579933,-0.10660276546969388],
[0.03123865834483943,2.4994680703758725,0.29743172738507606,0.05452177798072416,0.005310901730425324,10.640461548078632,0.08142982263766975,0.6574879864788457,-0.18302259677741956],
[0.002352284304213978,19.262095734229092,0.27676660654334834,0.10275186218011867,0.08271430685685797,1.0113533778701407,0.022476229242641657,4.030451372839659,-0.12613316715848708],
[0.016965340312999757,7.118138770179522,0.5122679989691354,2.6549295656671894e-06,0.3400583587421589,0.14013312164473302,0.09356393330209724,1.433786301059311,-0.6599708367852292],
[0.017391108049744433,8.003694785781807,0.24104635836021404,0.1454844559738228,0.1897137457116727,0.14546876997064462,0.10504486820076488,1.6109289795825044,-0.2118672674923801],
[0.1447407683761699,1.3571879817542118,0.033165985323944096,5.173396527693968,1.474417644837383,0.045914930429549236,0.003763075470670489,23.098189184994457,-1.2506496121210156],
[0.007667907026985806,20.925806003080986,0.3563207222984347,0.2611110410583194,0.35810465020682547,0.2611268549663628,0.11288382667607418,3.19179898478159,-0.3541616502333925],
[0.011326111014843104,19.73140450762824,0.14539729661519693,3.368187766046849,0.7408995979881865,0.1549920121064468,0.9144154004971057,0.1549864729389624,-1.2371679040692471],
[0.01982911726555253,16.62086472981172,-234.19271204418362,1.1853204010749208,109.88336234042833,1.0980035136468915,125.62535673352522,1.2561907427239964,-0.6898142335685777],
[0.389216467924433,0.4640603818688249,0.6089487933100404,0.46402944657136447,0.5591026361166374,0.46403971673722805,0.08102578854949681,9.49492177975293,-0.9103645498763822],
[0.5793290888290552,0.37806997396135716,1.1037579394800912,0.3780227002856042,1.0585210029321537,0.37817985794061626,0.07478682156420759,12.736591165994193,-1.9895837764635493]],

[[0.020469012158342556,1.5713547577938507,0.00450582374883239,6.681670523391496,0.10219226986117481,0.05299029169946724,0.0427179379436107,0.40412883511240055,-0.034238373807739884],
[0.06065184414849548,0.445367565101457,0.02772870856087923,1.7346043702178735,0.17494553859981424,0.04447188243624013,0.005735922389214916,7.355512035391658,-0.09354052124173597],
[0.004751596907069051,9.722705765147381,0.2195182502057626,0.06011187232682381,0.027905236937549413,2.290211214661655,0.07100258567229284,0.6035633377156946,-0.1139378890258824],
[0.03246008914495098,2.4139064703994846,0.31951412089695014,0.05058872915823976,0.005417378716876627,10.225737956230084,0.08495160224354237,0.6386995051124059,-0.20361854685069086],
[0.002261207681722806,19.12167898001089,0.28643453165036203,0.10152882520931494,0.08554628574888962,1.000909238771954,0.022601633907751533,3.9737138239755847,-0.1317093510528871],
[0.016806224995714714,6.995500882433669,0.509232711169161,4.4255558401142575e-06,0.35157243563788215,0.13889058811429955,0.09628182105423216,1.4162042728720596,-0.6630061752145794],
[0.017204723028455143,7.859060416272034,0.2459636591883651,0.1435361142242923,0.20072219733497113,0.14353016001352345,0.10801809816120116,1.5877057870927234,-0.22173343971861642],
[0.1534725770642865,1.274777323847438,0.03549110832753321,4.835932540498142,2.323374341388003,0.028140773047049372,0.004031063218497134,21.513176284563073,-2.1007865857289927],
[0.007336046891311007,20.89978424077389,0.37127134887010127,0.25585817422217855,0.37307400203504515,0.2559477418266702,0.11462095233173826,3.1386583247864865,-0.373964977994635],
[0.012053282012675954,18.318275629800127,0.1530634154667684,3.1763235451215324,0.9293673608229442,0.12402487896994634,1.1030261199081968,0.12404061261470548,-1.609695793057048],
[0.023824099287900732,14.393040627377651,-234.00998433891357,0.9963902080334832,109.67220719800443,0.9111662058127599,125.9656243647017,1.0643458904674377,-0.9918662692889669],
[0.42423856934531373,0.4299733726416409,0.6526508541365703,0.4300268711206839,0.605599734403857,0.4300310476660453,0.08167908549491404,9.194918785854588,-1.0216552027313885],
[0.7651237435742243,0.3098720047427352,1.2889050776816284,0.3100921870075218,1.2447659773057602,0.31011154390241874,0.07729598701105493,12.036871938029275,-2.5341854462612474]],

[[0.021031481221418107,1.5431447338906916,0.0044927998575659414,6.510392581140618,0.1055683613885156,0.05235577543843559,0.04409531027687359,0.4010266288759458,-0.03579633635841271],
[0.06306617738323884,0.4340932338820773,0.028812921579691862,1.6789040160731319,0.18486905965210432,0.04200395845601606,0.005831610862377951,7.076625518557259,-0.10231403153582708],
[0.004753798361221086,9.421188682703468,0.22974932766575315,0.057901546724636724,0.02870275433030114,2.2268428265888565,0.07371118218472615,0.5917477257427622,-0.12211914668834128],
[0.033711891169226724,2.3248126294496485,0.3470678388102861,0.046183864911101706,0.005498805899161163,9.823572658499689,0.08873228940131253,0.6182965269335684,-0.2300428572723474],
[0.0021507542199359587,19.07416150672807,0.29637761189565714,0.10028098451433813,0.08838875690751377,0.9897539536324412,0.02258596487071438,3.916757468893935,-0.13753111737616164],
[0.016520996913271024,6.877790952278576,0.5053533507333934,5.815681865729433e-06,0.3635093966206098,0.13751216821934803,0.09891765044565792,1.3969339867454742,-0.6655899338416825],
[0.016896141264245355,7.718734354750877,0.2559204204873997,0.14129703329645013,0.20766477503016642,0.14126812105301462,0.11089363350741199,1.5620870276729266,-0.23258972505756903],
[0.1656616213586806,1.1660382133238787,0.03893475767633055,4.439788874586714,49.894506533420866,0.001218931131754372,0.004398323870388459,19.835096276414976,-49.67812712052269],
[0.007013241371255774,20.82998599355662,0.38816510416381833,0.24898012863151472,0.38996496900029864,0.24899392664329897,0.1161648081257237,3.074107814541692,-0.39796851913426534],
[0.013436870361314841,16.49323959377976,0.1645654601939175,2.918607095589641,1.4545948614498807,0.07819778664235111,1.6280525753443533,0.07833938927646694,-2.660670881497291],
[-0.3858119575375401,9.786770449267944,1.229810800277978,0.43019566543887555,0.23449053956314805,9.28062275864172,0.23385039421778708,9.281166970542111,-0.6401721550032908],
[0.4803398801996745,0.3884739682129604,0.7087862775547762,0.3884474018355819,0.6617851668200326,0.38843832586753335,0.08264699060865566,8.833776655490558,-1.177755330432794],
[1.1379137110836153,0.22551315191459145,1.6622506447566847,0.22577555114306638,1.6180619509388725,0.22598247125332435,0.08115657800762223,11.186912691389418,-3.6440691564730145]],

[[0.021571198087368806,1.5187361293171442,0.004504325600105937,6.3660372220166765,0.10898787953071763,0.051782851968964164,0.045498289091523064,0.3982522556294155,-0.037354919015094176],
[0.06559296256485313,0.42260678676040997,0.02994593575961769,1.626475307822747,0.19615299473209688,0.03941311540475971,0.0059835081496407245,6.819957290448527,-0.11257284305973282],
[0.0048179941486087745,9.123113716523186,0.24079000679538282,0.055621548288189146,0.029555393091760078,2.1671143694643256,0.07648229825683418,0.5797047004178867,-0.13117689903476923],
[0.03514102581900281,2.2376676388383387,0.38295176723958974,0.04128312728080856,0.005671417391084458,9.41580899238548,0.09276572735722721,0.596624919114807,-0.26518735962587103],
[0.0020816093901074324,18.91548299053523,0.306623795411475,0.09900968290956465,0.09120442417822237,0.9785738964452563,0.02266701131518678,3.8644733445538555,-0.14361798833077896],
[0.016364469390160966,6.775502329794334,0.5020265720599167,1.2205851543644083e-06,0.375744584875496,0.13618052192036265,0.1014996291504544,1.3794504977382205,-0.6689168287132571],
[0.016773424442034657,7.581974689315368,0.26478478209716766,0.1388543591516566,0.21653208013449038,0.13887870678729142,0.11379218489128673,1.5374674677979372,-0.24427247429378376],
[0.5791116533446846,0.21371573393180315,0.11165971857877356,2.3305142252871067,49.65393143110106,1.9873123091701406e-08,0.009018905297488986,13.91944657820206,-49.918277345602746],
[0.006852662022055852,20.553971378928967,0.4062745990826593,0.24155494793228696,0.40804194387491544,0.2415728646901315,0.1180975930105048,3.0122263464750136,-0.4245545814452406],
[0.015579438912451747,14.624550394250582,0.18073149717580106,2.6440149085195257,4.948175706632761,0.02255174049638549,5.120856639000859,0.022370044338377245,-9.652684456304206],
[-0.38698844788169406,9.57252231586484,1.3007349097016718,0.4090648512360961,0.23529389419040742,9.075714469972842,0.23464297578542645,9.07337062419835,-0.6980082472370553],
[0.5466556882274819,0.3486140033109702,0.7751723806814308,0.34872164642527304,0.7282042517207483,0.34869301060379343,0.08459648860288332,8.474991384223612,-1.3646759749103528],
[1.914387272724153,0.14402532270364418,2.4396280285962066,0.14426676711830863,2.3947196001063973,0.144344349423987,0.08652423596683857,10.362302277039081,-5.965380678694625]],

[[0.021942661580869115,1.531652294737613,0.00443024823958926,6.683714146465857,0.11209648826935709,0.052125458448591865,0.04685300725635869,0.40176901989373864,-0.038071369053798536],
[0.06355512467170604,0.5248022779136292,0.025162421009261308,1.9968173752200402,0.17158253472718546,0.058969988695008774,0.004212453099634811,8.819033309733316,-0.07421154446996472],
[0.005064076728737483,9.337973586281054,0.25219628835198066,0.05358282489224401,0.030385172964898476,2.1359586783620097,0.07937758410823535,0.5709549880568857,-0.14043907763024518],
[0.022908316433575483,3.36185829849131,0.2652676891403408,0.09028898628358296,0.0026040038253067276,15.907753469251753,0.08500626891230789,0.8555291573912542,-0.11747544329151573],
[0.0024310828722354356,18.339855053556864,0.3172537611030005,0.09758637647704264,0.09415580988898929,0.9679265029084112,0.02292402941406098,3.8364267285925315,-0.15015934461463543],
[0.016296721509861403,6.948290133699125,0.49388607357138165,3.6104548955402193e-09,0.397625248107871,0.13052658068065226,0.10480658572901441,1.3848713993155979,-0.6770444825784163],
[0.017171156115984052,7.814081093605206,0.27280809794200905,0.13746315712447157,0.22506259551758567,0.1374663405559392,0.11678545277189528,1.525245850174959,-0.254318095133022],
[0.6043586340270942,0.20887760807758465,0.11404147935982177,2.3248634086612165,547.5202332167938,5.314223457147406e-09,0.009561523429127016,14.098301345062568,-547.8011696916791],
[0.008021690302843401,19.698088302387614,0.42317307362145923,0.23634999487743952,0.42496358936557643,0.2363027124911118,0.12028655824000058,2.979045810033836,-0.44821223730852133],
[0.016877301234052188,14.954572309925823,0.1860576271978856,2.6191346388782435,13.326697177731246,0.008556496995522585,13.262972425283568,0.008592046647091052,-26.164043216269107],
[-0.3868554858392779,9.308966667339512,1.36579185367641,0.3938038427255705,0.23717774314211798,8.859054104224013,0.23654727632469477,8.859072498858769,-0.7493237101199168],
[0.6050249271057294,0.32406972515442756,0.8322295762402625,0.3240416029626596,0.7812845247808454,0.3240242208655497,0.09004279741705642,8.450744378217706,-1.518915228675172],
[2.90324589997394,0.09985528428309505,3.428317966248324,0.10000430605147088,3.38006760688817,0.09992681364175862,0.09547263122878964,10.120028738274053,-8.91483061009976]],

[[0.02258865372130366,1.4707379888230587,0.004486041147591592,6.10174224219246,0.11601522711532937,0.05063018156928748,0.04840271452605335,0.3925514256532377,-0.04063541607869317],
[0.06566401530720863,0.5164702246329811,0.02560683631041567,1.939245699009792,0.17762210815707472,0.05773779148070222,0.004032433099922148,8.194887261036445,-0.07813057228271164],
[0.004948984616463415,8.542471372908159,0.26669383544996156,0.05051108696893258,0.03133239944124036,2.043560001149038,0.08236046749271586,0.5533964474912658,-0.15356766462629026],
[0.022779215420601996,3.300778392571287,0.2739867942643099,0.08925814365953724,0.002142760864780405,15.885538115843742,0.08755693476355575,0.8450881771937262,-0.12241151471461038],
[0.0019456206291562853,18.626211968311654,0.3282203195367368,0.09625391635278238,0.09685268834428398,0.9545470129049803,0.0226753036584734,3.757693444737919,-0.1568836588146456],
[0.0198163074438095,5.925325034472271,12.175983877952223,1.6892289130865483,0.3983283579663909,0.13763321309267046,-12.076438353610909,1.6926201468003237,-0.17519523167108403],
[0.016492670476242758,7.30387248420514,0.28422263420839994,0.13294070573973713,0.23647464660769846,0.132917975424231,0.11959516268383928,1.4830637138313805,-0.2718251092621027],
[0.8546626610907124,0.12785705237684553,0.13503140759602403,2.235895605627466,11.277439784556748,8.969897905475187e-09,0.004584719396248041,25.02442805431139,-11.816549913594718],
[0.006703968086618544,19.639558856141463,0.44239073402560136,0.22252560995133616,0.45926466431071405,0.2226122661437049,0.12233310431908659,2.8646788164717636,-0.49396056490752543],
[0.09525181853074913,5.094102813593574,1.1041981611566947,0.34424350100587126,12.99650345853998,2.5491257836501002e-06,12.932743435776588,0.00011911523263357094,-26.49215096447499],
[-0.4584692700235858,8.939793353115459,1.4822308210291824,0.35908054217620133,0.2718930020058762,8.542520332234357,0.2711794979804852,8.54109835405948,-0.8555415703380694],
[0.7788907790838984,0.25355846882038185,1.0061965463839864,0.2534492256134871,0.9553332782038589,0.25373469427698864,0.09083988569990005,7.631610832568703,-2.034826936140069],
[40.69830504641879,2.6055664236288805,-43.89945717809339,2.310789030352931,-43.806632932141696,2.3101833357765145,48.863316529809545,2.0125910561716904,-0.9592743714014615]],

[[0.023054112849731214,1.4476864923897204,0.004463007865739419,5.981620981773913,0.11962172334827961,0.0500596724535525,0.04990710401926234,0.3896433002634468,-0.04235274173138831],
[0.06782512253451235,0.5100277146235288,0.02607178993216939,1.9020894473357473,0.18376817691784336,0.05664499763823421,0.004007740744161324,8.022254549159902,-0.08204641241047067],
[0.005026703723553196,8.25702596992197,0.2823717050555551,0.047633169361962546,0.03227807378883891,1.9805225036531589,0.0854926223411664,0.5390338580769235,-0.16777132437944717],
[0.02278199397541817,3.2568855991242662,0.2830106427583762,0.08812110966371378,0.00207121046377775,15.780180183006914,0.09016945394075475,0.8352581076538991,-0.12768133995904454],
[0.0018846132009923107,18.47350287346466,0.33968995719441963,0.09473914972449385,0.09965532267927654,0.9415814205946008,0.02264160808462709,3.7026999224466066,-0.16419397832111543],
[0.020205068131025874,5.75929058852398,4.142319678664936,1.6818955590530118,0.41145786729001604,0.13632050151176733,-4.041401448484059,1.6927030550585418,-0.18228709887338934],
[0.016394661808270036,7.154132425068645,0.295444184135784,0.12922342838873896,0.2476882134105491,0.12924810386940447,0.12254808275387859,1.452916554542788,-0.2885829352820654],
[0.7139171516143067,0.16268212419724873,0.128578556680532,1.8580223063416137,11.350587867687388,5.2945537213470816e-08,0.014945958228547336,8.925061054551852,-11.743401374869768],
[0.006761399374856187,18.933769012583824,0.46996634095005296,0.21046473835776558,0.486865765505141,0.21047276570356432,0.12494427415540241,2.7770465825254225,-0.541131538860151],
[0.0960867082822459,4.956613126699028,1.1558704200445091,0.32839648950689193,12.982892995441611,1.3126079119543771e-05,12.919129954299105,0.00023240911429465587,-26.505759735518634],
[-0.45989560959905257,8.548853816928402,1.6032774688740032,0.33004859690571153,0.2733894113792348,8.174060116437007,0.27266083721355866,8.175841984494307,-0.9659495018154722],
[1.0146093557734772,0.19710742878471058,1.2389901875329181,0.19694768677896374,1.1910299756211211,0.19691303425717505,0.09582320173805092,7.14540368780172,-2.7315723214000505],
[41.810067469074085,5.823995762443063,-41.598950355589515,5.823977904168426,-44.10032794196396,0.7480753766529574,47.73739815353402,0.7013524427732886,-2.939309999837]],

[[0.023486385131295758,1.4241929432062148,0.004413302056045849,5.867166243643463,0.12329801207975877,0.04947232274997128,0.05145027320837814,0.38660922531072156,-0.044142447802543526],
[0.07447081253835884,0.406483836972488,0.032577113642575456,1.5164560259557152,0.22944269753082247,0.0359641761053906,0.005867369664839145,6.267726678759053,-0.13796984379643773],
[0.005481797500390772,7.649301302532945,0.32368035496384145,0.03907231111191728,0.034776823785861104,1.8401823327848303,0.09033077370901785,0.5007445368133849,-0.211321105545946],
[0.03715755920180759,2.08496566083116,0.4699043228254587,0.03571542797254226,0.005379860957265537,8.745711676632233,0.10577346747880535,0.5678556114807622,-0.34170548669164624],
[0.005083996983428779,9.98184354963885,0.6353666945367951,0.034057086232554455,0.11876106069051903,0.6407663354709582,0.0380400472737508,2.352581689107637,-0.49087352690897634],
[0.023010190625322693,4.983743426596146,5.550693977737991,0.07691920951763166,0.1290437201971094,1.0461123387200233,-4.987584297882692,0.07691987564557523,-0.3573256322771273],
[0.0043421089385014214,14.44545429734568,3.0091425719355462,0.014105437404840089,0.16091291165171304,0.8752333209394098,0.03934536566063129,3.267691060619976,-2.8118527431696543],
[0.1810957033040033,1.17569875557434,0.00325258137978141,19.999999999999996,7.266650479869855,0.010000000000000002,0.032793647897987714,4.528387559451029,-7.009786010902106],
[0.18967917780778457,1.7482119157962799,-2.613937171570111,0.02629420586261655,9.999999999422208,0.020210772354414583,0.01977168725828696,9.104758272394426,-7.038098945988898],
[1.1219772084197104,0.959527684397387,-3.9309667917368603,0.3730177403119582,9.999998705091748,0.09652363422627115,0.03683616023061675,8.004227600152683,-6.568442669513864],
[0.37112316424134156,2.036174817362998,-2.622271357164455,0.37937560089037364,9.999999999181428,0.10818188680121962,0.018855715559449364,13.784662441708928,-7.032468696486081],
[2.3729421110245337,1.5019568189060168,-4.96175692179278,0.9033957742818219,9.999999999801599,0.19928916893516208,0.01882540918285717,16.51587594966438,-6.609492466307877],
[4.762585923212206,0.2298669928949568,-4.895860271711697,0.5620853926890521,9.999999996898636,0.22184161645994718,0.20246044690224546,5.507699028109321,-9.149305935441655]],

[[0.023896619657973833,1.402254113196032,0.004369905728282991,5.762355149803325,0.12704493764049996,0.0489082540080375,0.053011794951612595,0.38360910533053943,-0.045973034033172],
[0.07674098288118535,0.40310919588273086,0.03308973157669704,1.4931394820037722,0.23796515709727284,0.035294357530638774,0.005797612673352218,6.160264431174935,-0.14438641844580527],
[0.005387112569675651,7.533791809920413,0.3367552276819556,0.03821250211441392,0.035149280316584285,1.8123790763320664,0.0931050703663625,0.4959682516632965,-0.22185609038372062],
[0.037426272225862596,2.0539736867527196,0.4920886745637943,0.03469599361574037,0.005269033520329571,8.625776062551035,0.10898692743161673,0.5619378342001823,-0.3610310173913471],
[0.004964660457727178,9.857714791854972,0.6697797442465528,0.03286377815173533,0.12229554608179066,0.6335385568605765,0.03818553872870844,2.3182298022925245,-0.5220771201119824],
[0.02279327465314614,4.89964807721424,4.849222694205431,1.0297578730783719,0.5869895190793787,0.07504439966974413,-4.717080058135998,1.0297567357018294,-0.3764436115270128],
[0.004215752483898999,14.306237431196855,0.16521450444913674,0.8632528863441105,3.544968124747248,0.012170887363823673,0.039130179842059507,3.2225728718272455,-3.3433260138112204],
[1.4259167771142434,1.3999619234621103,-1.255513242612738,1.3999686547933115,1.7033548942454073,0.05167742612076413,0.021361172925104928,6.973115184739891,-1.412001104062349],
[0.19256457794369558,1.717284596061053,-2.5707040928054776,0.039674928596181776,9.999999944200194,0.023704499674200387,0.01927764407711158,9.005075967450168,-7.073529736179356],
[1.157496079418274,0.9508462934213164,-3.9373723343055484,0.37896310698213015,9.99999967896253,0.09706297454533298,0.03536635354746716,7.983697504233632,-6.585105199529746],
[0.40633706007436243,1.940936966234043,-2.625704685096234,0.40406538083592275,9.861991823907843,0.11248707863712348,0.018465534615550235,13.600751000903674,-6.914538749765756],
[2.3805901242973233,1.5057189915686067,-4.966139391988999,0.9106403681111851,9.999999843950587,0.2011791166765231,0.01730555204209734,16.9239753042453,-6.599780051810188],
[4.759710826528183,0.24428008859344383,-4.89312222409521,0.6863244933056027,9.999999997636783,0.24356903639453664,0.3197807831205061,4.347460591714949,-9.255440972496354]],

[[0.024263949222594852,1.3799982761422178,0.00430104431654218,5.664761553418452,0.1308420281771025,0.04833361631404588,0.054624094426276346,0.38052357736261366,-0.04786672209833205],
[0.07908099554554067,0.399648577890011,0.033532943221522164,1.4695843140732696,0.2467674757408784,0.03461518531630356,0.005692609612842115,6.062005236135044,-0.15110394889910625],
[0.00525731673120033,7.434332984410079,0.3503315681233505,0.037351378981449405,0.03541903887990303,1.784551260978758,0.09595151085407855,0.49107281721657103,-0.23290994630781708],
[0.03756570632419807,2.0231401980991595,0.5154418577764243,0.033679872908255075,0.005123437039502145,8.527606111672482,0.11226637152507114,0.5558756607236954,-0.3815385280010584],
[0.004812773254433555,9.7621507980488,0.7064744835261734,0.03167930403538879,0.12587843952613278,0.6261468990007739,0.03817957016186786,2.2843048508481516,-0.5555666424358504],
[0.02245542264320891,4.819469032167181,4.85082826625311,1.0129463061475446,0.6121834060259453,0.07313754989621399,-4.715666313245043,1.0129461429376958,-0.39687259937018915],
[0.004064038478186804,14.222043952564292,0.16943896869899822,0.8512373635867692,4.257585740861436,0.010299896322944079,0.03869872802179335,3.1798050366616684,-4.051526856270748],
[1.4275189064369906,1.3752612912853235,-1.254246744102976,1.3752536939381153,1.8472314151895708,0.04835231249474509,0.02081904024291691,6.889912569672171,-1.5492807036548788],
[0.19508776273008374,1.6857271485089858,-2.527189893866013,0.048471759975580786,9.999999938286964,0.025905138701025086,0.01866284708251916,8.92920801919791,-7.109272166957316],
[0.2686019067341896,1.8738827925162522,-3.599777262176498,0.2008819713361313,9.999999695227137,0.08778585585304949,0.018410048012721832,11.276211315683545,-6.006450069744285],
[0.44228283344871216,1.8532040936993748,-2.7068168773402297,0.41938219096919993,9.999999988259727,0.11450206208916988,0.017936572770939876,13.475002321874198,-6.996444796371499],
[2.3887162881448587,1.5085050009335828,-4.962080950985925,0.9185255652793222,9.99999998490896,0.20240969915114226,0.015776735908651696,17.437069775827098,-6.600101162730951],
[4.767529200522481,0.24909875757152053,-4.888833545742153,0.7134315413209158,9.999999924230305,0.24656138046891743,0.3461356124862238,4.142572588938549,-9.284009856477583]],

[[0.02461259591678405,1.3569742889070293,0.004217497653278486,5.56039666417757,0.13474156819472455,0.04772736389900049,0.05626017409740704,0.37716368050484184,-0.04986888740543547],
[0.08145214595486026,0.39590319227382276,0.03394615338604972,1.4452236196471497,0.2560450332550857,0.033898023337435794,0.00556601558117781,5.957516462637507,-0.15831384739235022],
[0.005300980566322292,7.176354307465509,0.3839188181786968,0.033570021902319974,0.03652581142645768,1.720631284585534,0.09978145092328863,0.4746359114464676,-0.2660323790812124],
[0.037645124690503906,1.9913685571167696,0.5406970465166929,0.032620449104518084,0.004948785368594895,8.430857088491528,0.11555750262670703,0.5495393437776273,-0.4039571703281168],
[0.004630360398343697,9.674005311117128,0.7468015353415173,0.030448737004228617,0.1294577496362919,0.6185060017648443,0.03809952726219797,2.24940804488007,-0.5926921018510646],
[0.022051957346173625,4.732833058106427,4.852541853870159,0.9954984184223055,0.6395110877617878,0.0710670582563215,-4.714403207305776,0.9954992326348634,-0.4194891648632479],
[0.003814260520205233,14.317147515903011,0.1728978140826321,0.8452838749588862,4.494233303860769,0.010000000081433709,0.037719045920462164,3.161642493088084,-4.282556947314419],
[1.4283718730789918,1.3498589317698095,-1.2523493944538047,1.3498486525616131,2.0206501643975385,0.044784937783245035,0.020181551124551902,6.803302003836126,-1.716195235827651],
[0.19758837192668635,1.6523051815550307,-2.5010896369180617,0.05640965329230244,9.999999974643,0.027878150778452588,0.01795386111345947,8.853878472595836,-7.127919504039904],
[0.275202169338508,1.8298508150535058,-3.583622802603978,0.20837242141489376,9.999999949083154,0.08973814730685567,0.017494207976249298,11.277002244319194,-6.018660618525395],
[0.49397295280231057,1.7550015532116763,-2.72921267169546,0.44436661487502954,9.999999714152725,0.11659659920067814,0.01727105434628297,13.381848923376662,-7.0154418686745315],
[2.3873965582876577,1.5107257842262218,-4.960992705428243,0.924245404616666,9.999999936151433,0.20409328400937427,0.01419161773936976,18.085966907183575,-6.588917933584609],
[4.772515879776957,0.25074098667914924,-4.888825892018466,0.7435637564358638,9.99999996740443,0.2508110731597369,0.3812071920548599,3.9179621714935835,-9.315400404496254]],

[[0.024656676989064142,1.3749474764626735,0.004091992873962653,5.928253120471539,0.1380002418038628,0.0482312886325281,0.05781485352530466,0.38092973149594245,-0.050448212308010165],
[0.08366064054584467,0.39978890094581004,0.033928715114944746,1.4643547696050527,0.26045566199737824,0.03451759857240184,0.005428091352719982,6.357662858628772,-0.15952419170704063],
[0.005269451418998835,7.649416996634471,0.3890929188029669,0.034277924473065505,0.036302892509683965,1.7424159897440337,0.10238484737467925,0.4783945503202439,-0.2674044912084769],
[0.03728413452806119,2.014628474398394,0.5468236114438021,0.03333255709635544,0.005038326474022061,8.932937015189932,0.11843572062828739,0.5526740572517024,-0.4057788184112636],
[0.0048337633802726186,10.159574066611041,0.7546368738466129,0.031090427968628206,0.13253820841096603,0.6206924840613068,0.03766827909085936,2.2733349389967414,-0.5958068317291291],
[0.02146077672247698,5.000742866770009,4.853109670835833,1.0051538567174023,0.6445374190915579,0.07327208616414523,-4.71323292533064,1.0051539186471468,-0.4169923042841723],
[0.004331227767420968,14.43006748568579,0.17644552213242903,0.8429522476875304,4.611706560533059,0.01000000000047652,0.03737162241255642,3.1880267246963654,-4.394147319295212],
[1.4287273805320144,1.3622886499058833,-1.2520507383326747,1.3622857343470551,1.964522503846161,0.047787887382655464,0.020122420041379013,7.221637992350079,-1.6496116738042659],
[0.19750193700423754,1.6647492401786883,-2.5032653222393617,0.05490941189479897,9.999999951145565,0.027977726171665385,0.018583189464952965,9.303743879705356,-7.113591713134545],
[0.27539693713079005,1.8405203774374455,-3.5722846731227316,0.21114632945005665,9.999999991708565,0.09097087973201565,0.01890689677689095,11.631913972052004,-6.01691804599041],
[0.5012801428871199,1.757683399912951,-2.728785920118,0.45203521008068026,9.999999893895371,0.11820575161734548,0.019296472794270325,13.554417442873305,-7.008995420251887],
[2.4050951586690474,1.5446439916033863,-4.967337224065703,0.9463434177502836,9.999999763494044,0.20743410061888068,0.015184625241369066,19.073302370003514,-6.58321210945742],
[4.882346190393636,0.2503572276187138,-4.860882612454715,0.7193744039118598,9.999999871665864,0.24699017818242147,0.331711322848416,4.318529039651298,-9.383338598055497]],

[[0.024761958387253754,1.3797677385350213,0.004157092441560778,6.130929553829261,0.14153888311371732,0.04832444436147979,0.05943546584491718,0.38199809679127217,-0.051556058375212835],
[0.08597147838216995,0.40056600046771434,0.03403096064290164,1.4687699811166905,0.2668747886580893,0.034608329875522266,0.005558886427956416,6.555588757012959,-0.16314490136344423],
[0.005526357932801474,7.804168393177777,0.3993661312906559,0.034245646595022904,0.03632727598501202,1.7452854517300689,0.10513066220132032,0.47795030592824844,-0.27444840977946905],
[0.03728982838874673,2.0158515906641883,0.5632893820020313,0.033125661718391854,0.005404476595778577,9.005612399877542,0.1214972830871362,0.5507860143505745,-0.418645368096345],
[0.005286752164299823,10.124736809285741,0.7817647354529946,0.030679433703940877,0.1358382217681516,0.6173399140936952,0.037701235134366774,2.2732164504409127,-0.619011515639428],
[0.02158142907184239,5.179589140804762,4.853752586971922,1.0071659005422087,0.656272512750738,0.07423554069004869,-4.712001219540923,1.00716523014181,-0.42187491259861315],
[0.0049128995503560195,13.97589906570109,0.17969182927698463,0.8395854012818799,4.730091050784354,0.010000000000582092,0.03739082831569446,3.2079759993254924,-4.506583968350678],
[1.4302562490080941,1.3612738118124397,-1.2520282266296032,1.361272894399971,2.0074723388948907,0.04799876020087223,0.02100154287279464,7.376995379741858,-1.6836789545486757],
[0.19923641009394974,1.6605689344966363,-2.446971472429454,0.05781243108794495,9.999999989819178,0.028672262898219263,0.020058649509456374,9.331202059251769,-7.160056528184514],
[0.2839913414329386,1.816812720219483,-3.544762267387706,0.21826803794886007,9.999999999631546,0.09257589215331173,0.021190525870837813,11.377601657089734,-6.0401608285444155],
[0.5480229596084253,1.7070798608075777,-2.7596882360019466,0.47186708591720544,9.999999631608935,0.12037969092032988,0.022076682712088104,13.043745848817329,-7.0108333934895235],
[2.421110270864687,1.561953517093043,-4.970311666028548,0.9591252088933413,9.999999745811952,0.20946946248307555,0.01717876864397858,18.238626299081385,-6.579519205442302],
[4.909440278561447,0.24995581926576343,-4.850742674647552,0.7191054431587217,9.999999467163727,0.2490109293585056,0.3251273571148348,4.4872196033246565,-9.392769500054497]],

[[0.024937691714671292,1.376154187690549,0.004338397325327522,6.1811533078045775,0.1452735260858738,0.04814403075746998,0.06110341724790296,0.38111673793147344,-0.05304160365754323],
[0.08834974747697445,0.39923260293931273,0.034254371554924806,1.4642995101869807,0.27463786210967867,0.034364459488905055,0.0058432410816247025,6.582332045728235,-0.16838460748737938],
[0.005923321068138168,7.74120865799349,0.41269533347187687,0.03380641553610535,0.03655552773908421,1.738160658340467,0.10794635888446494,0.47504529866042977,-0.2848825310097033],
[0.03756768103362713,2.0064234541657493,0.5855274283774564,0.03246692738328619,0.00588619027954041,8.832986280159956,0.12462544809837667,0.5462929289666731,-0.43764737208588694],
[0.005828994040315476,9.835523978995594,0.8193727254684191,0.029791894937244632,0.13919895357327888,0.6113811739099655,0.03805976608532839,2.2619730099287803,-0.6530697198038536],
[0.02219991399729086,5.258787917846634,4.8547229639173235,1.0038246107469961,0.673230356852248,0.07423051544359642,-4.710930346693727,1.0038250108254712,-0.4325151553620672],
[0.005455503855669411,13.355694723667401,0.18269396196362644,0.8359721859150306,4.849967322424398,0.010000000045832194,0.03774023813937013,3.2230008745746357,-4.62041574208324],
[1.4317318486558688,1.3532564085683267,-1.2512774116331438,1.353260254891282,2.110273919004666,0.046562269823429314,0.022354605528045718,7.342035696203657,-1.778561565219011],
[0.20227867171339262,1.647972710643583,-2.426471179631601,0.06306375844645873,9.999999956923507,0.030016814865231996,0.02188106373462187,9.121436797794663,-7.172146842359157],
[0.2956210058356925,1.7861493632921204,-3.537955751925655,0.22633308746237643,9.99999985637155,0.09468156217446938,0.023604484118290393,10.923746158230887,-6.045548424893537],
[0.6182446655855942,1.6413605912030003,-2.8033928111970257,0.497183536808701,9.999999396798191,0.12242302291805549,0.02489924141984227,12.366846258941363,-7.023040766171802],
[2.417328962523203,1.5807352702591297,-4.999996277010501,0.965757022663805,9.999999972775683,0.214090251942411,0.018661568889619486,17.404572598143957,-6.528431318392745],
[4.998261773398698,0.25224075114767547,-4.841930138705659,0.7294336440089072,9.999999719163801,0.24899375832487425,0.33827612559363124,4.494939944054914,-9.481947828222198]],

[[0.02517245749322072,1.3677147276625634,0.004591555697147406,6.124292344701682,0.14915430325561488,0.047796894595300836,0.06280125472075332,0.3789847804019282,-0.05478672757720471],
[0.09076719085079922,0.39658635849324775,0.03457643227069415,1.454866600395138,0.28334914383055193,0.033921026372940546,0.0062198320788364875,6.4949834506950594,-0.17474293290831594],
[0.00639723056249508,7.55340905352425,0.4281166722471001,0.03314413579917262,0.03693894828320284,1.725819764650932,0.1107898107417941,0.4707496409922449,-0.29759855288402404],
[0.03804818912119779,1.9915269086765526,0.6117851135549125,0.03157319327838417,0.006425336598209416,8.53793379099689,0.12776767042830442,0.5404345883146324,-0.46086346849440446],
[0.0064095088751686576,9.435497227428067,0.8647653810791732,0.02866062433842966,0.14256335461422764,0.6041275125632801,0.03866075312102423,2.24482261122195,-0.6951082451301043],
[0.02315501305421645,5.2576422384773425,4.85583507565862,0.9971015220325785,0.694126589261401,0.07355321606882155,-4.709852698816168,0.9971024341987521,-0.44747005233167786],
[0.00593113459005531,12.70920635642514,0.185499541040811,0.8324776769700131,4.971332782228236,0.01000000000828072,0.03836978827251584,3.2337210748401097,-4.735631217728936],
[1.4338929593536218,1.3415905171187545,-1.2507208309437128,1.341587038291381,2.259463843538711,0.04416901740682793,0.023973517448821435,7.191476256138423,-1.9204363340062385],
[0.2061710396567843,1.631574459878458,-1.9779969845793104,0.07048058006131375,9.999999999957947,0.028787520642961386,0.023857770809323345,8.798161211183489,-7.6130243990317314],
[0.31140274657223943,1.7460231181102424,-3.5334282820598935,0.2357514022942563,9.999999951731198,0.0969489031308962,0.026117688216486662,10.378862456399137,-6.052672851619868],
[0.7231451890502321,1.5621789514852502,-2.8699694712877983,0.528977409649205,9.999999866474745,0.12422097323313411,0.02769192755913657,11.651281341201377,-7.046767152743043],
[2.4282655813298755,1.6004942280667802,-4.999999425199637,0.9779835337985292,9.999999429294482,0.21640341343045721,0.019542909310049164,16.69289693212596,-6.520882443809544],
[5.015627292141487,0.2536377413180095,-4.8421870296414085,0.7511934255077346,9.999999820217843,0.2534755624695237,0.3680776448405925,4.381172612046287,-9.507044215640398]],

[[0.025441831640615264,1.3588132327724016,0.004874865749541111,6.026657615499771,0.15312422248515084,0.047408547342948366,0.06450132512040205,0.3764414280899668,-0.056634883813470885],
[0.0931800555908273,0.3935677576750422,0.03495670100737393,1.4451935893787073,0.2924781161118604,0.033435327068864776,0.006631710537773662,6.369348671062837,-0.18154087605171107],
[0.00689159237757411,7.340644159418593,0.44434268030683455,0.03245961038391536,0.03741524421877851,1.7138121495987244,0.11359926195930754,0.4662380561644872,-0.3111192087178387],
[0.038653098988209754,1.9772125197038257,0.6396022692163645,0.03067511846029977,0.006971047554786739,8.237053474950436,0.13084957404371672,0.5345320683272379,-0.48561873419728663],
[0.00698489309041178,9.051123823593993,0.9135699246833903,0.027538789786686602,0.1458487121184446,0.5969925406268136,0.03941329970942856,2.228148008740571,-0.7405239747736525],
[0.024279353424395394,5.217534062622338,4.851518768649769,0.9897733269358521,0.7169100316345981,0.07263133915418019,-4.703292851683471,0.989772835424665,-0.46441200266854116],
[0.006344210545450843,12.145752033265872,0.18816631960366548,0.8294926263401151,5.0940784291918755,0.010000000019000121,0.03922899823699,3.2416124704356952,-4.852111343541344],
[1.7981335905057858,1.3305444061646985,-1.6120157598452507,1.330546768133467,2.4330379724902826,0.04161169482975437,0.025674562221441415,7.011532909237685,-2.086823968674182],
[0.2246664498090642,1.5299525400943181,-1.7888432803606003,0.09960012471585065,9.997893878230606,0.0316281405298976,0.02761784871465205,8.167932919335744,-7.808644931723816],
[1.4172085619222687,0.9294162094678412,-4.00082295182716,0.4269021039104118,9.99999968575544,0.10148596229425234,0.04148692978266275,8.084449708073539,-6.690555833004187],
[1.4644104304961516,1.3140487202904536,-2.8878526467571564,0.733527782151657,9.999999970720348,0.10523195790967675,0.031219242515887743,10.873824584403287,-7.755950176887162],
[2.3587369400421663,1.6279956407562457,-4.999999960559975,0.9762973961381406,9.99999930426181,0.2231832951804599,0.020018889424788758,16.145172386122475,-6.4320928135055375],
[5.290147967644159,0.24742612277270934,-4.735121941716003,0.773192198451956,9.999999583456995,0.24667956504701943,0.4021384489870927,4.243992733239015,-9.900499225456343]],

[[0.02574805968358365,1.3479457227828344,0.00519408002964926,5.875811957445761,0.15719301785609072,0.04694554997405597,0.0662303682080612,0.37322612145670636,-0.05864067211440747],
[0.09562601755708759,0.38988695040753124,0.035398165258619205,1.433665159199322,0.302236504730173,0.032864725173714776,0.007086064243175339,6.191659108154803,-0.18905310249657292],
[0.00741154339871353,7.083160966313132,0.4619776617846629,0.03169207842601298,0.03799275393625774,1.70008404474707,0.11641889800841793,0.4611013340934206,-0.3261271319096957],
[0.039397253905945694,1.9610881361258736,0.6703554401308859,0.02969495191599762,0.007523356778641348,7.903578052604982,0.13391885100959305,0.528072251505903,-0.5133789593976841],
[0.00754877418213401,8.648351069393037,0.9689218812433722,0.026330204394532448,0.14910557169745806,0.5893641278119207,0.040340144259982946,2.2092505259361035,-0.7925523480363635],
[0.025589514178244045,5.128730357044958,4.851248206495357,0.9809376535929435,0.742672334977441,0.0713408004083632,-4.70069376554912,0.9809376924699723,-0.48452567390419793],
[0.006332863511449069,11.902440022794709,0.19091085050058326,0.8325236552097459,5.23045296489684,0.010000000000000002,0.0397844350380949,3.3078145238449204,-4.981484087642589],
[1.8007329444213824,1.3184505240588245,-1.6113928195650722,1.3184558479189967,2.652564325417583,0.03864472782408135,0.027465225121360345,6.785894331602317,-2.2994357224460966],
[0.23067615156019033,1.5107735973740175,-1.786839142232626,0.10581891332644573,9.999999997440893,0.032708254488413434,0.029732926949407927,7.837333047994169,-7.8070791044606915],
[1.4102782265319387,0.9364674261090249,-3.9935066008269122,0.4290556953796275,9.99999981255157,0.10260750401881653,0.043791328024054645,7.830533761153963,-6.677141783797967],
[1.441216522910145,1.3068705730390378,-3.162562008721286,0.6895139177888118,9.999999895924757,0.11682188683455984,0.03331504971465739,10.355720703017427,-7.442332074153129],
[2.3803326198201207,1.6473258120335237,-4.999999132128449,0.9899449933590303,9.999996935337645,0.22506726302921767,0.019836853824283827,15.75549157862226,-6.433746193440955],
[5.346957561482385,0.2508357069421967,-4.774984591972984,0.8039733816331411,9.999999988817619,0.25108150121114825,0.45584961717541994,4.034469288635217,-9.949071681463163]],

[[0.026558822567658017,1.2848143426665872,0.005984092858337177,5.163104049083775,0.16258162901418263,0.04498319396351894,0.0681160340007341,0.36046650656799073,-0.0631982373669186],
[0.09837513239380623,0.37543694237905306,0.0366253152141175,1.3632950753265944,0.3226707503347479,0.030360894491043355,0.008207798599855322,5.395549167697936,-0.20916854936066556],
[0.008700905604468461,6.0421391393784685,0.5104123993832282,0.028145180577406753,0.03971518028842106,1.60655627048304,0.11984506687625734,0.44160584333830977,-0.3747030895741785],
[0.04162055981590696,1.8427655372321958,0.7774309178126577,0.025011306353235944,0.008902799254212501,6.626819101141043,0.1380061221979656,0.5035984485163448,-0.6211107482219942],
[0.008963668778436207,7.152813908600753,1.2128353794661852,0.020466721817904293,0.1538698714913551,0.5601556313044728,0.043047686152686615,2.0656476135005732,-1.0376844388556303],
[0.02863758946449385,4.618733332749603,4.852764334091569,0.940319583596051,0.808963599754643,0.06457098423721912,-4.697917077353731,0.9403194180929075,-0.5493937080289955],
[0.00609726681558965,10.185324130120293,0.19258557539640525,0.8283300892139047,5.356486322232178,0.010000000310627474,0.041359891913102305,3.262452270723241,-5.100958157771135],
[1.808767144508476,1.2465518895726604,-1.6109113435569906,1.246559803021764,4.089728511349793,0.024274812976498875,0.031621779194096596,5.8452273805758725,-3.7383404252826655],
[0.25363411701294525,1.387644680318828,-1.7507043309351018,0.12894269169924222,9.999999724239252,0.03495749327253615,0.03490341500630809,6.562802813932105,-7.8590167210469835],
[1.3412430299759612,0.9431539583239263,-3.960563756104412,0.42151274043961906,9.999998828118017,0.10385923997459075,0.0467787286705721,6.826769566145303,-6.630199182843208],
[1.46651309212842,1.3051565001821444,-3.210956039240532,0.6916441462561091,9.999999887173576,0.11893972360998072,0.032709837215182336,8.997605679450077,-7.403965610142761],
[2.39404155722702,1.6655890144899728,-4.999999661995963,1.0011019776058627,9.999996894000297,0.22731158911015711,0.014173408475686345,15.183149176905184,-6.426537489425532],
[5.229377720971367,0.26024904741253746,-4.976235869653633,1.0302027457247984,9.784263893342706,0.26029282208123355,1.0568850329177242,2.840509576941116,-9.999999872430372]],

[[0.02673694330272909,1.2965751626773163,0.006130482249236021,5.198358714738753,0.16627831009446942,0.04512251323796588,0.06978299724779317,0.3607006767187552,-0.06433801757128003],
[0.10067246869427282,0.3759317733934767,0.03687242154031618,1.378154431517514,0.3289108965996635,0.030599215154579903,0.008387040061828816,5.440615960472559,-0.21237214674739643],
[0.008808749578150355,6.124492881518064,0.5162829819178513,0.02867245597899664,0.04001675584757154,1.631359908755761,0.12228367518051002,0.4429175144434929,-0.3766649198415408],
[0.04200668262530639,1.878217794002415,0.7763644679994827,0.02587644207259527,0.008913485994386799,6.757954282857678,0.14040513495893195,0.5060530469775502,-0.615229670354004],
[0.00887001863082409,7.340352077912869,1.184699087141251,0.021695111988178275,0.1561292913740843,0.5639762383414264,0.043532622587533626,2.1115206496674803,-1.0038376334321977],
[0.0294574175536712,4.639049468597968,4.851543808532853,0.9443948224288462,0.8238845358395328,0.06515816443327789,-4.6950428679794385,0.9443949494236703,-0.5571547796895765],
[0.005998079927204853,10.59372911395521,0.19516154553518295,0.8284042752096022,5.4851066404634246,0.010000000000000002,0.04291123323052124,3.2868602276286194,-5.222882328549923],
[1.8100520073027624,1.2640315247169223,-1.610843078680306,1.2640356117444693,3.874073407847572,0.026433722489035378,0.03214287479248812,5.916254254877195,-3.512079001932068],
[0.25403778733979654,1.4157977852527888,-1.7503712308986266,0.12813784520599605,9.999999835658228,0.03533993758120969,0.035154914759875346,6.680406633286658,-7.845467050487242],
[1.3391009858239367,0.9581452797651652,-3.957035150296465,0.4260460125278672,9.99999834053215,0.10537815354932631,0.047343785036330674,6.94637319399604,-6.615052894627465],
[1.48629833514138,1.3195181101588003,-3.24363662565484,0.6987493802920721,9.99999956502401,0.12125331304372401,0.032868749185174746,9.255033852172927,-7.372171793240283],
[2.4191248029719112,1.6837376932452262,-4.999976611017665,1.0150204665204274,9.999998074974803,0.22908888134706853,0.014438860661115395,15.79942017615823,-6.430574877960907],
[5.304931817001505,0.26395527932921425,-4.993825747431093,0.9952381429746049,9.871295464978799,0.26395237854799747,0.935931984181741,2.9928388095225382,-9.999999946181976]],

[[0.027240911205931265,1.2777762474113528,0.006550404076693744,4.982098913541517,0.1708227651457452,0.04442326339318227,0.07150152867253272,0.35583348373945645,-0.0670079176539824],
[0.10311410352963915,0.37045473865098616,0.037623234295943574,1.357260377962766,0.34206162072197915,0.029710733353196246,0.008978945182859344,5.200237685096529,-0.22360902206551803],
[0.009480897393082697,5.8122691473900705,0.5443497868535999,0.02741034753858155,0.04104333297783835,1.6030352781070396,0.12513708156021996,0.4355133302249459,-0.40262357792381853],
[0.04332853830931697,1.8407415146998987,0.8362137402693078,0.024166551333214114,0.009634893406582957,6.373264749955889,0.14361700540735028,0.4966620567698853,-0.6728560466282876],
[0.00962255328453975,6.883893426327946,1.3242910944722097,0.01948162552144055,0.1596991930054128,0.5525907024048569,0.04515191649845549,2.06354941852791,-1.141179393929315],
[0.031179684353337008,4.478418487595529,4.8515577327407895,0.9311777787926893,0.8635709836790176,0.06276093988572189,-4.692093792280144,0.9311769696747347,-0.5921144708044811],
[0.005986523352148614,10.04146791284111,0.1974727242433679,0.8273616153033853,5.612957346698491,0.010000000000309551,0.0443242115414684,3.269134531427389,-5.344042608650279],
[1.8093101698139116,1.2414078121064398,-1.6050891506671547,1.2414024140826818,4.824800775125279,0.021265725078419354,0.034392425924373714,5.62783608615478,-4.458042378143662],
[0.26480463560179135,1.3820652389893338,-1.7536177420474566,0.13622352113839306,9.999999456445604,0.03647527334597054,0.03761564108834614,6.321254107792534,-7.841605633898383],
[1.329094625114724,0.9651559900083726,-3.9505324167779747,0.4272327184093748,9.999999856423669,0.10655716520946208,0.049124017366951975,6.63874740502534,-6.597343475579832],
[1.503616240930341,1.3261917963461385,-3.2808689103752045,0.7023814359571208,9.99999970115594,0.12357947964869045,0.032895588699398785,8.846359399117175,-7.334799527074286],
[2.442573615934485,1.6999194869401617,-4.999999295012191,1.0279583229822782,9.999998762230579,0.23086366421582316,0.012378651596512141,15.92893585931747,-6.432887001272715],
[5.0628078612303336,0.25891261770241153,-4.99999914142811,1.1933581543583984,9.51267816151764,0.2589258017638531,1.561684386283696,2.584797900916342,-9.998040543800572]],

[[0.027485199774162396,1.2938750367268852,0.00663366530910327,5.065626586350622,0.17449909804361663,0.04471788416137398,0.07306450656153535,0.3569186505011147,-0.06791742369681195],
[0.10526380316274836,0.3718443517484395,0.037972013761579944,1.3761970474298015,0.347444358150894,0.030118448117220552,0.009071155157969576,5.2967393873658,-0.2256779185815203],
[0.009504984472588405,5.951122376646514,0.5482420866525802,0.028086109010092508,0.04148047493753922,1.6303572159125461,0.12740403513720172,0.43779253132896584,-0.4023105776358612],
[0.04387031160051627,1.8759102208585254,0.8315575932532886,0.025120019441804243,0.009586161944383621,6.5587678827387075,0.145866570015151,0.49997914073949223,-0.6631248850624076],
[0.009510004697720406,7.11678264154756,1.2893676567386854,0.02070642689648627,0.16187240418703497,0.5570130382866961,0.04579876674589842,2.1054224891295634,-1.100366068549636],
[0.031766692193423894,4.536163681120194,4.852113547592991,0.9392259167494942,0.8744468447601612,0.06380892204689219,-4.690942142050896,0.9392259685076348,-0.5953616561475281],
[0.006107732584703536,10.378000884353282,0.20026130418825613,0.8282495520672224,5.742073318251524,0.010000000000000002,0.04572689590392278,3.281450187290488,-5.466405383356793],
[1.8104331925967994,1.2620314566909436,-1.60457132818077,1.262039936080382,4.429807370095536,0.02391457877091831,0.03465607757749328,5.751372491017547,-4.052038663048888],
[0.2653207678110171,1.4116397677429242,-1.9767453497369556,0.13012954873304322,9.9999999999873,0.03888632877549253,0.037695604166015355,6.491612495754173,-7.603981506155387],
[1.329364343146899,0.9799976031787451,-3.946769917366296,0.43189232176923925,9.999998445102198,0.10804096326236792,0.04966373929600776,6.80565338946933,-6.584093433301261],
[1.539640834418539,1.3525325536299329,-3.3239062473646475,0.7177314550955644,9.99999994896104,0.12643786865160567,0.031228888119490112,9.502128516604907,-7.3061786899404755],
[2.4574767840602556,1.7155928117433012,-4.999999140648953,1.0389830674614522,9.99999496353247,0.23312576325330653,0.013668995525640881,15.889847529550392,-6.426694761827669],
[5.1793388500654745,0.2657635865433305,-4.998275310054386,1.133047581697584,9.658764491917673,0.26575617179328864,1.324626576256634,2.735411577947561,-9.999999988840818]],

[[0.02763640570636663,1.3234388901340572,0.006600404558977275,5.252121687605662,0.17785797440654408,0.04537464487769585,0.07456373066460312,0.3600355989357311,-0.06814815349298577],
[0.1072851835827239,0.37564362064430307,0.03817941407113095,1.410897367718614,0.3499474636681883,0.03100444052825215,0.00898297867871997,5.512556692046162,-0.22429418357863878],
[0.009269845122979077,6.26459252572029,0.5431722966023586,0.029517011001057046,0.041714009246459606,1.6811263065644648,0.12938232651874873,0.4437313613279601,-0.3921269782924785],
[0.04413650284505526,1.943192206036403,0.8035783730714822,0.027163380961350684,0.009204326860211914,6.983746085368804,0.14762007747115188,0.5084262158409691,-0.6287757791210178],
[0.008999460786470516,7.6604190366296345,1.1957697442263733,0.023401203721925803,0.1633062099225966,0.5681957956170772,0.046086521642865134,2.1885353065148365,-0.999159269519084],
[0.032009969664496735,4.663495293937543,4.852124684385332,0.9548289843550236,0.8758656831168372,0.06599640703400245,-4.689738834589077,0.9548294131314231,-0.5880422601750098],
[0.006111863560040287,11.227197352876614,0.20322347996139656,0.8302860186606753,5.87352806242768,0.010000000000671442,0.04728550540750376,3.315901606788889,-5.5909730350755815],
[1.8099853393699572,1.3006083811478935,-1.6038236698517667,1.300614825617583,3.744278680473341,0.029535199057437247,0.03413916127296819,6.029730417588438,-3.352927608201234],
[0.2637222402289602,1.4610995937788782,-1.9774615200667474,0.12684889882708272,9.999998778334994,0.03904938666216249,0.036955939120074076,6.8586509995937215,-7.585216140459749],
[1.3266581705443707,1.000262047867722,-3.943396884099057,0.4372486155796852,9.999999671210064,0.10982531881915367,0.04958049379956283,7.161647847958025,-6.565981731044638],
[1.5553000408737907,1.3693514984791604,-3.3356283472701587,0.7265159271502015,9.99998990135595,0.1282736609064577,0.03208707558044459,10.056375314655073,-7.289900464695542],
[2.4854445446161835,1.7356970546158885,-4.999999908557641,1.0545920417115398,9.99999978242738,0.23496235310198563,0.01518426429023311,16.85771748411387,-6.432266360796262],
[5.378356535517272,0.27237073900072306,-4.995118883955192,0.9905712089426922,9.941005600128403,0.2723352595125839,0.8663424566257032,3.190564954854511,-9.998754199887022]],

[[-0.2686986597286867,0.06927876791857594,0.07207387399380202,0.5238819563693778,0.4380292989857376,0.06928102492648044,0.018768937191430895,2.813937132859532,-0.03702363389871024],
[0.10919961093529809,0.3804904274776241,0.03843978148337392,1.4538910361654949,0.35135867230463347,0.03209794176237047,0.00877665054957794,5.824184671234459,-0.22151870449830818],
[0.008937655017428997,6.702893738498459,0.5368846041454394,0.031150878093315737,0.04204398245695513,1.7390613967096764,0.1311972134943063,0.4507142119012763,-0.3804020586760755],
[0.044526074110510475,2.014208832310243,0.7779540851112753,0.029339317693244094,0.008787825520435912,7.554300357718023,0.14920608694685772,0.5176896773211335,-0.5965128149781578],
[0.008542707301569948,8.35936301913097,1.122838163432336,0.02610211423838472,0.16462619987427993,0.5797795690224762,0.04650622559090696,2.270336201231633,-0.9184711139196122],
[0.00820297684171349,9.73090026829931,3.305247868089314,0.012734572655130488,0.1923407791347375,0.6813474995021078,0.050331418479063104,2.6941751291731815,-3.0632365283289604],
[0.03364656721906771,5.332102366395848,1.3733879214946454,0.05589565298786222,3.9252967546624578,1.0877397145960184,-3.7422980144255167,1.087740364952063,-1.0393182369705178],
[0.0032880741818226127,18.869384769687098,9.898447932389365,0.01055708893514316,0.21787395864396164,1.1806190580484166,0.041886103976705176,4.8404772456295575,-9.515876356691235],
[0.03706878545690834,7.287867839816955,9.643917579295739,0.021121139351377424,-3.7458706130077624,1.0853782689142977,3.8966795439492423,1.1298542511586531,-9.077523408181245],
[0.03676430857443596,8.89926114053411,9.827931356930728,0.04968138882924074,-4.580338165233767,1.046729227266695,4.360027032223473,1.1673788812193568,-8.75798469943709],
[0.036002287792516394,10.307343733416225,9.99999973693884,0.13882496579540124,-4.999994179178205,0.8018176997764543,3.032664187215211,1.1948682112477085,-7.08483167533599],
[0.017780224124378328,17.377163335138068,9.99999989081459,0.23706092149064706,-4.99999987570796,1.0686259006207697,2.508288487560444,1.7541777688757416,-6.432605107886198],
[0.7964770836231502,3.45797501786071,9.999999993899316,0.33133556998557195,-4.928338207708577,1.0374118720422076,3.4148765585314043,0.3317310032631785,-8.06228153434238]],

[[-0.2667706996355362,0.0697599561734592,0.0731738536291459,0.5267539073757694,0.43985284710621486,0.06976152533073517,0.019072108128822946,2.8636519660829736,-0.037288773855255856],
[0.11210157869144664,0.3768703120059541,0.03957279059186955,1.4635313325126376,0.3667446348694173,0.03100173234103004,0.008896282296386181,6.046502948608528,-0.23481794244571144],
[0.008832337679406343,7.098797316933416,0.5366734660967766,0.0323187571740457,0.04260369351323346,1.7814454634225794,0.13304752258604996,0.45557342166663817,-0.37513773210449425],
[0.04519407136303759,2.0597855844100197,0.7704226303417819,0.030723385916735797,0.008725153409357504,8.022903929109871,0.15100444887589595,0.5235572417638872,-0.5830612621035007],
[0.008899368874711548,8.7046768077999,1.2651365554084733,0.02314111600748465,0.16930075077131007,0.5709492087330815,0.04850696189892407,2.2626097486491705,-1.058621407224218],
[0.008394414274224798,10.300868973136861,3.009988623632283,0.014471516510536983,0.19421960124707194,0.6895346401826201,0.05115674572032622,2.7391818506728938,-2.7602003793654237],
[0.03361300353693262,5.570749020925424,1.3498688594830293,0.058976199519215504,3.9252895200200193,1.1122627142265678,-3.740827011855867,1.1122618389465264,-1.0053042751799124],
[0.0033910578062845034,20.372863072753603,9.999999989701209,0.010711677560628848,0.22199826325096927,1.203613565018184,0.04154075761472386,5.071927555946256,-9.607222207644678],
[0.0368392569918061,7.733302487604994,9.689065465705141,0.021192887578102462,-3.7340432577900806,1.137320285304815,3.8998758256203083,1.1799960140474977,-9.120833161356822],
[0.03730577290669329,9.42339303500464,9.99999984700463,0.048351664352334775,-4.502399823080568,1.0903866117450687,4.327324486515353,1.20998935764545,-8.955877626206007],
[0.03834452861718446,10.697916659361827,9.999999825952456,0.1412577818567117,-4.999999779029926,0.8076251808152137,3.0232436650200216,1.208869593652887,-7.055166252638781],
[0.020756787056197,17.346549619981356,9.999999899078146,0.23985902551015015,-4.9999992809472635,1.080815612599659,2.5201572205864267,1.7740596644111606,-6.421654016189213],
[0.6311780385110581,3.890472427075582,9.99999926017731,0.3254281083967216,-4.830531261307807,0.975167262386799,3.6661538858588356,0.32587397899606085,-8.216212873798879]],

[[-0.2647839319849475,0.07019368077656817,0.07432645617156203,0.5300185301276086,0.4417237381423999,0.07019302739462645,0.0193430074711907,2.9191047176409155,-0.03766375066383554],
[0.1140787993466257,0.3785886465777356,0.04014181267048704,1.481778598928025,0.37232759246454356,0.03142958700030721,0.009051788404690135,6.2433448190852605,-0.23683053873694448],
[0.009095874904722865,7.305195659670534,0.5444448219112635,0.03274268226343633,0.04330797135374114,1.7985440804472155,0.13519752633387158,0.45727343250725155,-0.3786285576606403],
[0.04601668201272087,2.073694547735452,0.7815275196473684,0.031077775767018815,0.009110611793938872,8.213412648283304,0.15335186936741782,0.5250820758101464,-0.58934707416169],
[0.009399508577533399,8.869019574855733,1.2814486036109023,0.023412652109722487,0.1719192621036707,0.5722549072848279,0.049442935769230596,2.2733636680918723,-1.0697454859158322],
[0.009117949242386885,10.36300493648231,3.07788443019647,0.01446078220432218,0.1973052791546497,0.6901928979829394,0.05225526408962849,2.741933420805018,-2.82225557210213],
[0.03424632759045767,5.739572336642317,1.3534189149657048,0.060505655221350374,3.9259801370090286,1.1260917344037502,-3.739219547614847,1.1260928157725234,-0.9997565640638311],
[0.00395487018881402,19.506855046538856,9.999999996161751,0.010940177793450679,0.22567004335746516,1.2088515092968886,0.04266354548189647,5.121925017278049,-9.598386270243882],
[0.03839585185781045,7.914961151550912,9.851766900527771,0.021184890111302764,-3.7256879641037197,1.1527904764610755,3.8976221798409685,1.1956409910274386,-9.274412500274876],
[0.04001140495549544,9.515951354066436,9.99999973135091,0.049347014373695625,-4.5000187465833665,1.0926670592087333,4.322089311758225,1.2149643421766354,-8.93560256320048],
[0.04152244082568961,10.746945665038927,9.99999942825601,0.1431874508372611,-4.999998969590639,0.8145036609686639,3.025027910331084,1.221045633356801,-7.037350507012072],
[0.02357789840875512,16.868059823126647,9.999999967350215,0.2425353469746471,-4.999999991538166,1.0942186403726233,2.5352913592256954,1.7951651242485072,-6.413619348757675],
[0.5870529524274681,4.116660317626005,9.999999708539304,0.3237838270877169,-4.803556580187419,0.9570769652830625,3.8188980913777515,0.323758238087464,-8.321718250714762]],

[[-0.2627729610064068,0.07056859089479253,0.0755105316741831,0.5333553156977873,0.44362287719843857,0.07056994695038403,0.019620733012174995,2.9753433636258526,-0.03807861081064684],
[0.11611566452884867,0.37889081828390747,0.040841871093543106,1.4883254915770001,0.37991392732885143,0.031549673823876356,0.009378300676654176,6.3549043116129,-0.24114462102700318],
[0.009592842792234777,7.371384833966272,0.5571046105669502,0.03269331463199481,0.04415554475025185,1.798979113109701,0.1375417185149865,0.4568779649681817,-0.38750194527426984],
[0.046990208995844815,2.067511601867211,0.803508360112083,0.030815167588724508,0.009770653252610678,8.215516718843963,0.15603382681497882,0.523919103311206,-0.6071798438330486],
[0.010205531218402958,8.812045694799629,1.3299882330425534,0.022959853068211068,0.174992445091384,0.5704498486197888,0.05054131761154396,2.262107762484469,-1.1139195247408853],
[0.010309059917310062,10.077594499687928,4.4148878171029935,0.010000000001022514,0.20362785629752428,0.6760408822062888,0.054319945791129066,2.6913689752476433,-4.157968268598607],
[0.03534213928025614,5.849269464413004,1.3734065244429348,0.06099504933004069,3.9271704181390086,1.13262546218928,-3.737491602738794,1.1326269286803723,-1.0115793722585147],
[0.0044159475850424935,18.541663970723082,9.99999999812606,0.01116955527716874,0.2294804413307453,1.213345145244723,0.0439367091663458,5.182855924618326,-9.589564742226829],
[0.04106450807621734,7.916666501800392,9.94599734351602,0.02145303827020576,-3.7102490006059177,1.1434029596300013,3.8826084521566004,1.1880229783078289,-9.354739388257622],
[0.04401547136105922,9.357917493505468,9.999999702731884,0.05110304577878244,-4.51219289812059,1.0715935108680292,4.305873186096268,1.1993050404998487,-8.890828565514774],
[0.045236571882753956,10.596238314851623,9.999998333037,0.14515111229904165,-4.999999129372403,0.8206369472403758,3.0252495957048,1.2320531794270086,-7.018209224857442],
[0.026251339933475663,16.200737919890404,9.999999999163347,0.24536354784109413,-4.999999995768222,1.1078228314644132,2.54924934089767,1.817422377199764,-6.403953534844381],
[0.590146762157924,4.205933942996229,9.99999998755033,0.3241251183586528,-4.804644333653573,0.9608991382461911,3.9187593349573824,0.32678063294254467,-8.393155040040863]],

[[-0.26076023374883706,0.07098625686586382,0.07670691994186228,0.5374046423006943,0.4455513335614293,0.07098764572319274,0.019873980713540233,3.038185911829202,-0.03844621165360447],
[0.11815763590285809,0.3785409136990692,0.04165069578704011,1.4878862260892793,0.3884577144503008,0.031531132342092434,0.009805366606731184,6.4349194304910435,-0.24654164144224275],
[0.01023957303732886,7.382081905735714,0.5720366039012305,0.032445158752450784,0.04508514935437668,1.789934510118455,0.13996603383015427,0.45566587091043587,-0.3988489520305558],
[0.04800326157913942,2.0508980470077436,0.8303335794067819,0.030318626721205257,0.010616696018120096,8.146566855606265,0.15887595063505944,0.5218802270442198,-0.63011181359318],
[0.011227030040138489,8.676808506006052,1.3929752069615826,0.022254353910863563,0.17829436925820605,0.5677555389410769,0.05164234112071873,2.240400265694406,-1.1728375379594134],
[0.011488358300222478,9.83528489468039,4.506972479333209,0.010000000003188849,0.20698122855512718,0.6765306757983013,0.05512353432598524,2.679723882575251,-4.244332382255579],
[0.03669124058992666,5.941438315184254,1.4015399466238054,0.060965051638873106,3.928579784723323,1.135114043576444,-3.735515187380851,1.135110869509436,-1.0320460005492638],
[0.004815646643327033,17.691248855607004,9.999999999537389,0.01139983402514746,0.2335546321807922,1.217062954940866,0.04531832154990611,5.265140324924556,-9.580776122790557],
[0.044435341473087794,7.853678845284977,9.999999989249599,0.021871975471108442,-3.6860626988877057,1.123019278769628,3.8560608826906217,1.1701938904048936,-9.392399344840202],
[0.048922778682541586,9.126465725461438,9.999999654080844,0.05326108944039308,-4.532973314008194,1.0418668763452652,4.284961062743151,1.176116561873089,-8.833195602971829],
[0.049570532980669074,10.374562735710015,9.99999770979293,0.14714877890122732,-4.999998799091493,0.82653672594688,3.024958340425367,1.2424922330881154,-6.998626670281461],
[0.02913560440438918,15.505115659714233,9.999999995948178,0.24824639006759747,-4.999999297491928,1.1222093668127024,2.5640203571849396,1.8409156293453321,-6.394650329851093],
[0.6105993430585032,4.2440446961249805,9.99999991531223,0.3280597349666247,-4.817525021349724,0.9743816368039317,3.9655557297089525,0.329117366080157,-8.416273058613156]],

[[-0.25851820244782664,0.07099476696650181,0.0786619013791206,0.5472557502999631,0.4477459213239599,0.07099330872000471,0.019564968693456267,3.2031686725136526,-0.03967050503254871],
[0.1201264703846832,0.3853401890934113,0.0415240808075548,1.4907439222071595,0.39584499642499044,0.031886492692465185,0.010418757684114453,6.617248938256809,-0.2500536536092801],
[0.010883644157937258,7.612795319374777,0.5754611494669032,0.0333085506807621,0.044024346728754084,1.8263648148232006,0.1430184070153843,0.46640909753610776,-0.39733862267113673],
[0.046227423099829766,2.134826507371682,0.8145380400165457,0.03209153778551808,0.01111516927930377,8.488108546112583,0.1625449626234195,0.5368654052868904,-0.6080488140173628],
[0.01152672566000936,9.147648160315374,1.2936323790566162,0.025024471705574317,0.1822192871530164,0.5863830779100649,0.04939524408675071,2.368622083109307,-1.065836459806333],
[0.011516463430480725,10.540798236445026,3.977943456433034,0.011678141197705228,0.21294706742413372,0.6893866458287146,0.05364815942216308,2.857467614817611,-3.7084767502236673],
[0.03865367669979871,6.1258993109235265,1.403381281367823,0.06237225424519727,3.9294795897588144,1.1303413064123031,-3.7330898289876506,1.1303425895311834,-1.0263944846776272],
[0.0045161460753754485,21.434117184595355,9.999999999979725,0.01162255070307103,0.23780985260814996,1.202861311726212,0.049275896980878565,5.418686434279238,-9.573352467850281],
[0.045939648961674726,8.238492061101065,9.999999998393234,0.02189961213513031,-3.672155723407602,1.2147021473649056,3.8642535459903398,1.2557968448568735,-9.3977057935885],
[0.048186445179650636,9.894908159558634,9.999999979293442,0.049874992318910086,-4.4357503135803915,1.1934178938978859,4.3344501077115405,1.3127052175348555,-8.956836134486576],
[0.053164838208450485,10.826396483328214,9.999999176984916,0.14945419383207612,-4.997411677789775,0.8422757943364737,3.033953077134812,1.2681019543943637,-6.98819529965802],
[0.03156164815365826,16.76312427672734,9.999999970223564,0.2518996740343639,-4.99999999810601,1.1435561724997605,2.579448446904565,1.8832519076495242,-6.382661024985134],
[0.5282089675179443,4.717763968777947,9.999999484271608,0.3258252871247461,-4.7454624345019125,0.9319963173732388,4.037433941755214,0.3256642668809652,-8.442681060638465]],

[[-0.2568416035380057,0.07158113014958838,0.07962621449536003,0.542518780621778,0.4492513698278337,0.07158248709684312,0.02052352754000757,3.23237863721528,-0.039242738263284324],
[0.12274755305095086,0.3903095273961461,0.041218276102731405,1.5800798218750647,0.3922062082027616,0.03353198416311124,0.010260704295534714,7.000963253294166,-0.24153339822102968],
[0.010238300462459757,8.326160903217039,0.5577840554474172,0.03623327844926227,0.04433741621662266,1.9598746914981557,0.14438891173886256,0.4752504999910393,-0.37241058778407277],
[0.04719727143954188,2.3017955510084165,0.7679132504292407,0.0361530825112709,0.010065942590905382,9.560329432647949,0.16252087539267562,0.5500181061146714,-0.5519377530743895],
[0.010192226915449215,10.516760314942522,1.1529817992739695,0.029934946192240523,0.18110286389227745,0.603172345772277,0.05088633809322175,2.5549241372143467,-0.9138626900053428],
[0.0098543232848321,12.561262142942772,2.7265012997802414,0.01824752856963198,0.20962414573746757,0.7146414039875844,0.05596254278556493,3.067550336542709,-2.4422724409564314],
[0.03923773368083361,6.35707790270195,1.3493502715390904,0.06828356129601208,3.9251792303912287,1.1823080481328838,-3.73126959843978,1.1823072285681624,-0.9569550297054573],
[0.005325036371580334,24.129155630478465,9.9999999983026,0.011891372376803488,0.23878391959059372,1.2203230652834882,0.052536478175914995,5.318068311141205,-9.562182164793295],
[0.04167425893994524,9.299775981893616,9.999999982703397,0.021748751579538494,-3.6491880999235113,1.4404257291013065,3.8730362134854572,1.4713895805027128,-9.405791698838506],
[0.04775361559254342,10.833197318302652,9.999999945368787,0.05207150923023386,-4.438995657402106,1.1860201122726661,4.309765586596702,1.318672532730682,-8.904679453365093],
[0.0479186997437246,12.691761659562989,9.999999106281905,0.1162471420951807,-4.143396126243286,1.0297794202434767,3.0648153368639934,1.4113597001376363,-7.840336395883348],
[0.03345732783122391,18.86410909721383,9.999999413050004,0.2557302400631799,-4.999997480003025,1.1533171796705806,2.5835347883680124,1.9118440668435648,-6.35658674068167],
[0.4343964022306118,5.410590410355918,9.99999936758101,0.31722047109175294,-4.620266035410462,0.8701164576365209,4.141333648539648,0.3177437454576845,-8.540297324936743]],

[[-0.25478533691818,0.07211714179130457,0.08065141354647165,0.5462055668543497,0.4511862305351514,0.0721160948771298,0.021014493435931824,3.297876062721248,-0.039418246232728237],
[0.1245351211605665,0.39415270713885875,0.04181022505324324,1.622621982370088,0.3953180327349596,0.03440896098480532,0.01032144964663019,7.349532774647906,-0.2402279488618239],
[0.01031157630406368,8.784319934141656,0.5598552150200589,0.037340176302439555,0.04521248834040829,2.0097596565977027,0.1460700529981005,0.48020441620061294,-0.36898432764478517],
[0.0494209607828028,2.2972555609948624,0.8261019054132192,0.033546057198857726,0.01057674643267193,9.883235197117507,0.16688794679763347,0.5417357148636956,-0.6079922987761543],
[0.010430893980358862,11.08503511490781,1.1410642972052087,0.031228108651215093,0.18282745668918224,0.6094904344765506,0.05220348593020046,2.603920312480612,-0.894984729939301],
[0.010334217254500361,13.13432709866168,2.6219758336200094,0.01954041000967592,0.21161946793291808,0.7218105329918812,0.05757990900119054,3.1076357237507684,-2.3298371496166177],
[0.03985100740238686,6.618943725440687,1.3370354527962993,0.07126021725778907,3.925210358109758,1.2110147045884432,-3.7295328806026755,1.2110158204897887,-0.9335176324347129],
[0.006362654256464475,23.516115223470926,9.999999999968292,0.012130317237501223,0.24285294867441334,1.2283546799787461,0.054353044529948276,5.322826551040474,-9.55294524273137],
[0.04193691006846285,9.860853757801367,9.999999993842751,0.022012989526079017,-3.632501924924552,1.5406176086249803,3.8691348237370193,1.5672452721497787,-9.399451048229622],
[0.04941759316065287,11.35615048404568,9.999999993941058,0.052091966330488765,-4.404502958996214,1.227817684368906,4.308301993131491,1.3603735604096354,-8.915672552963427],
[0.05060846862555753,13.204252862095977,9.999999994631159,0.11441787183375077,-4.032480671291156,1.0661147048895787,3.0480146175105807,1.4499271160451155,-7.909927687595665],
[0.03778530878374271,18.9692545889177,9.999999982315714,0.25849697099491076,-4.999999975372157,1.1677174096911724,2.6045570417127735,1.9343289994271475,-6.350350524108378],
[0.4069907279655352,5.835656494969714,9.999999971553441,0.3069508056910263,-4.52065942201199,0.8425898376459845,4.394113643980903,0.3070129295722795,-8.828110231403846]],

[[-0.2526885766552054,0.07259323792056668,0.08175931389221151,0.550258907198587,0.4531654545333677,0.07259402099620756,0.021468809142500867,3.369370152439503,-0.039704899070603025],
[0.1264414060622074,0.39649175510388973,0.04251133462492421,1.649387425426876,0.40065274863659195,0.03493209031132891,0.010591726021564366,7.596023250320143,-0.24154596541636825],
[0.010694940040556345,9.04791570450109,0.5670653986757337,0.03787224584453322,0.04616073259723755,2.0363171065020373,0.14810034910389563,0.4827049417307214,-0.37137617854440996],
[0.05059136509019868,2.320702665725736,0.8352935558053558,0.034033131980487207,0.011088574188964168,10.131952089477291,0.16914498527649682,0.5441936681380116,-0.6118152027528211],
[0.011079793603101728,11.290611243285612,1.154151014082547,0.03161787309690594,0.18530327428108326,0.6118021153831614,0.05356742677409517,2.6222290594134754,-0.9022382772440892],
[0.011236818021463799,13.207157881409419,2.657791361885606,0.01968765594282418,0.21466252711203707,0.7236437037245828,0.05928087114281589,3.1151983507826495,-2.359193763197654],
[0.04097972607092016,6.819714864968074,1.339917193642284,0.07311133921290783,3.9258191489873773,1.2303448065188252,-3.727647910376301,1.2303447780672991,-0.9263781563866788],
[0.00738440372216936,22.50158225314028,9.999999999990209,0.012371421147778564,0.24704664606091642,1.2344132220166988,0.056275707495531915,5.336634700178111,-9.5437731149681],
[0.04385200711609804,10.119354232160623,9.999999989010044,0.02238428207511778,-3.633028936116094,1.587699586198868,3.8775026217652115,1.612648545242537,-9.389626270293357],
[0.05282588828550044,11.509957156610401,9.999999995921677,0.05288796023903771,-4.384280379119186,1.2403338487835172,4.2960512726672615,1.3756427884332214,-8.903124080943964],
[0.0551221406330778,13.23245254700737,9.999999935351246,0.11702263639777932,-4.011233114334825,1.0657671724425029,3.0095618725327546,1.4630372753903054,-7.869774635209825],
[0.042305191151254626,18.600619247608666,9.999996730485414,0.2619634063350273,-4.999999731351115,1.1802740358979258,2.615158609988256,1.958178406462065,-6.333638464142833],
[0.402926214441553,6.098962850822095,9.999999745870216,0.302945690140638,-4.466195095317713,0.8333515131083907,4.549012077886523,0.3032994249808572,-8.995886377582282]],

[[0.0311262777689138,1.5287352085851156,0.008006731850413024,6.707348160198995,0.2165867857010095,0.04920151408447354,0.0891076206797385,0.3789448171594877,-0.07552363939031062],
[0.12869405464935027,0.3897195175162885,0.04399094978401232,1.6113863813117124,0.4157999564299315,0.033832127687000994,0.011126618316182531,7.011660742254796,-0.2546868457486339],
[0.03449754532432118,3.9546740001138807,0.43833427623012966,0.06940025365520758,0.6250458893640343,0.6805813578969562,-0.4897695392755799,0.6805834892955179,-0.20054196681611675],
[0.052875883292482495,2.26517684017011,0.8828062984244522,0.03233706950900027,0.011298562937849385,9.365279484794545,0.17216065163245053,0.535586529964174,-0.6565954679017884],
[0.011092079918976145,10.480507861020689,1.233732499832009,0.0297066142610099,0.18864172523994058,0.6027891621298409,0.05614892798212511,2.559010749690931,-0.9787161869168188],
[0.010899898737242585,12.385156179396372,3.0039773737554687,0.017505400196907762,0.21863242342663322,0.7145420939370737,0.062287484929865536,3.0394287184030815,-2.701638314463859],
[0.009963777609911375,14.659009054837421,7.221993197373945,0.010000000016746469,0.23737124628440792,0.8496106888191475,0.06458856335337673,3.5860215026631046,-6.869321158607109],
[0.4793489794238266,7.527941946989521,3.385298996509699,0.041778850640569624,0.2385081365405305,1.463146261510731,-0.43414414493834813,7.527923871190734,-2.8891937860272496],
[0.041322526553862725,9.836300331058622,1.1335778999318458,2.217474570027671,9.999999729364543,0.022608579835134895,-0.8769253893303477,2.291309358919707,-9.383991928350122],
[0.048491703935979284,11.178904250797883,0.4413614836410334,1.958432422632492,9.999995774402613,0.09520059324922098,-2.3226279845072733,0.33605555483703137,-7.088337258228055],
[0.051675073246375915,12.66948483373228,1.2038118113275111,1.685742134699994,9.99999999911656,0.16615821043210086,-3.418566665419089,0.692300991052657,-6.634527450275742],
[0.03437097010655258,19.194380306084007,2.010909593583518,2.1138350442851355,9.999996295933139,0.24392096250323086,-4.081971064989839,1.174777451620664,-6.619669502452314],
[0.5096927607224753,5.267067186659569,2.7903445080261435,0.34003700009424465,9.999999932667144,0.333145639708161,-3.7828578361051886,1.0342225124384594,-8.00685766415591]],

[[0.03195448343380473,1.5204304462333715,0.008264509160590922,6.527125824606865,0.22138937256028676,0.04892651270329129,0.0905400776768178,0.3764972387463958,-0.07767020943864836],
[0.13077387628212112,0.3870953624081861,0.045220774636700316,1.6018589710268492,0.42682346768545465,0.03346686088009003,0.011470272947403826,6.821326047588421,-0.2627844789125049],
[0.03575800475873914,3.877148020856322,0.44874844669385955,0.06881987984918314,0.6260860702335712,0.6776444122355239,-0.4887361810557404,0.6776509208387648,-0.20654302204227595],
[0.05475902419700775,2.243181733084256,0.9145814559467642,0.03163818069545247,0.011543007990382156,9.101878176368992,0.17484064178717243,0.5321429576180479,-0.6844319852247184],
[0.011286003736826087,10.185468237531028,1.286646813589871,0.02885373382885327,0.19162067393925977,0.599128096603096,0.05825799902079106,2.5299762308332023,-1.027277253289013],
[0.011016416734179602,12.041877795606286,3.244132055475789,0.016405482949510716,0.22227366833596196,0.7107110156326898,0.06471632119117661,2.9981754005327432,-2.9368124926709824],
[0.009856602751506821,14.377553566850182,7.3597009911300235,0.010000000050078504,0.24065218194737628,0.851686278323554,0.06664009356534789,3.554476501062086,-6.999787901791621],
[0.47958699945073946,7.3336895255127,3.6043808593618305,0.03962859071749867,0.24459872168448277,1.4563137356959694,-0.4332414140210892,7.333697332449329,-3.1008992936427893],
[0.04256303367395115,9.535545967851567,1.602302403259967,2.287499247618132,9.9999999999991,0.023036609010964555,-1.3415714257649662,2.352044960831224,-9.372236465009555],
[0.04923158509342821,10.865842503850658,0.4670833257895121,1.9184002293414428,9.99999999590476,0.09703250559425876,-2.3381750155262964,0.3478104105121832,-7.079191926524699],
[0.050633863287627534,12.542281595867523,1.2329980711960418,1.6907722348424774,9.99999787064689,0.1677126872330004,-3.4261059896341255,0.7022660667606725,-6.6328896833398465],
[0.03226709268937622,19.5386492847753,2.1707484297220963,2.0944314973939195,9.999999928655779,0.2510828107273586,-4.287969317264532,1.1939020102439792,-6.546807725638171],
[0.5391950114530395,5.079099690073091,3.4851664385713716,0.32557600560428024,9.999998408135637,0.3254901976857091,-3.9685002618681557,1.0235110188277141,-8.518372709806481]],

[[0.03284664745261708,1.5107689373761393,0.008490134170945487,6.34717802075386,0.22632910698739436,0.04861526725836902,0.09193734461102585,0.3739754332786233,-0.07994250622040944],
[0.1328111305550916,0.38440059617318983,0.04654180746574922,1.590820525599912,0.4384019012386367,0.033062667107414345,0.011764357187689575,6.6327012360983355,-0.27143680070625675],
[0.03701819505629067,3.791466937269002,0.45952077200011954,0.06815154931374877,0.6271934768315591,0.6744299963728877,-0.4877188153632429,0.6744305291301463,-0.21296298664057903],
[0.056730732385075686,2.21866547359365,0.9485490624578101,0.030898929380521654,0.011709588069811821,8.852686322848523,0.17750863999251873,0.5287265280636841,-0.714480160938682],
[0.01139496568680359,9.911438737672958,1.3438525515884532,0.027965178643376543,0.19461258014348973,0.5955516869897673,0.06043453868303021,2.498174005010257,-1.0801562129144018],
[0.011040265904531566,11.731640173468863,3.523561310102694,0.015278207573928464,0.22598550717834442,0.7070404370684634,0.06715772125259115,2.9540083983437575,-3.2113048314143313],
[0.00965061776255217,14.147090022033643,7.497066440834319,0.010000000000067302,0.24406023845460334,0.8541804679913138,0.06856351090992033,3.5200884960036047,-7.1298891190631695],
[0.485343440846063,7.14447676853271,3.858658261831479,0.037350349903001095,0.2510581947487326,1.4482559489717104,-0.4381143805656624,7.144493846178615,-3.3480394881111772],
[0.043853482432831055,9.22842942292585,1.6012345150362417,2.3415530473975914,9.999999991235473,0.023465717343545776,-1.3366768392634956,2.4212943802007487,-9.36049151947056],
[0.04956864515251751,10.582261622530021,0.49571922504487625,1.8753356010600066,9.999999190500658,0.09885693491826478,-2.3555511432917826,0.36028605548208653,-7.071084899318672],
[0.0490013439130383,12.4552643326912,1.2493709427370683,1.6998414847037322,9.999999599165543,0.1694079105716567,-3.426596002673956,0.709501413521742,-6.625418568902584],
[0.030384211107752496,19.678558967244594,2.4149251462582115,2.0547772372331465,9.999999890327638,0.26179226093327235,-4.629904473662123,1.2111148894593995,-6.4233280253888525],
[0.5668133982938042,4.899392432471331,4.361171073806007,0.313174818677117,9.999999814748067,0.31305656494277584,-4.181019163829988,1.0052970790563132,-9.183380215776676]],

[[0.03390414595725706,1.4612170159386537,0.009052563875838311,5.821407582331983,0.2322209814029328,0.047410840298354476,0.09371568581033855,0.3664408132371262,-0.08422782890511003],
[0.13546662489186076,0.37626620002909356,0.0480854310536681,1.5374571627736306,0.45801265365539084,0.031580598984550665,0.0125331708706237,6.067930644693052,-0.28971420004223725],
[0.03952864264136175,3.5528070221780634,0.48358902481821375,0.06315306097599291,0.6296855080594006,0.6474507818820812,-0.4851212060572697,0.6474522290851187,-0.2372584822980463],
[0.05904268189627721,2.138124131037796,1.025378790974496,0.02843554452478595,0.01228907633185559,8.004336988192316,0.18150074569016839,0.5166330600797424,-0.7899581809386599],
[0.011794197873627225,8.9518546840882,1.489225062559479,0.025093316771128655,0.19917949016618025,0.5818790598255665,0.0630573283778722,2.4068371556312447,-1.2241137247370804],
[0.011079871680990996,10.632637523684803,4.536334807828732,0.0118021655565924,0.23157601506847383,0.691201789605764,0.07025691724985675,2.8466676027462845,-4.222517764007034],
[0.008777957962657785,13.31738958005808,7.633031353986154,0.010000000001288777,0.2473942532519897,0.8542050699629031,0.07032772225161188,3.463116090526044,-7.258740649301781],
[0.47909079203455524,6.550248848990837,4.769957776762839,0.02990571277515322,0.25975496457882297,1.4020740266315423,-0.42959031764234956,6.550245861113802,-4.257310815088915],
[0.05130491766397831,8.051129036988058,1.596232479661972,2.477525875041379,9.99999462068401,0.023941714253117325,-1.3375721067301733,2.603075319283843,-9.347387254024659],
[0.05068289464486103,9.575337844789875,0.569025194856798,1.7399082044660341,9.999999761450042,0.10108704581275721,-2.3931510224167747,0.3911620959123419,-7.091574621133459],
[0.043740355228102754,12.05350507324998,1.2984998733614976,1.692818475946375,9.999999013007368,0.1704876789950127,-3.4426672595032284,0.7235986162393607,-6.635976790437153],
[0.023908665807481945,19.943044047736823,2.493007569209918,2.048848129792599,9.999996886560913,0.2660363899536296,-4.7186222183803155,1.2229804508912554,-6.388591990589733],
[0.7306136426872766,4.203204192365554,5.241106909517824,0.31015232616669375,9.999999991872826,0.31036372664869294,-4.594616980127434,1.0525960184320815,-9.796040047334753]],

[[0.03485842793638284,1.4495725841216576,0.009258128949388775,5.659225695546895,0.23737258325060842,0.047061088500353634,0.09513344373546176,0.3637754986677516,-0.08675802333990709],
[0.13754601327988733,0.3734134556441719,0.04949422946941342,1.524302633242787,0.47090175376794297,0.031129134071975446,0.012794730308323756,5.898889118701084,-0.29976702090605367],
[0.040814223021638674,3.468816544204455,0.4954762478021256,0.0624247543631002,0.6308050143183552,0.6438046506732509,-0.48398518644704175,0.6438071927293445,-0.24495359710666487],
[0.06109848921059921,2.1111178070418823,1.0674526379313454,0.027632503650837817,0.012392120703106076,7.788199682883342,0.18428070855052306,0.5130066485292938,-0.8282654928577922],
[0.011828629851928443,8.716751440503966,1.5653839513158982,0.024136653001492227,0.2023216951506335,0.5780655873726536,0.06529617082805707,2.3726741876580864,-1.2961214583912042],
[0.011014768668332078,10.37082673878879,5.1024260465675795,0.010601494795377118,0.23551364100772318,0.6872371865116932,0.07269602380465467,2.8006553500663984,-4.7838830948421105],
[0.008447799004736321,13.167786465800676,7.771883248168736,0.010000000008164854,0.25104180848704816,0.8569859864340243,0.07193688124720844,3.4278321235623945,-7.390249489425746],
[0.4704293443562642,6.381452923735968,5.249227454347162,0.027378818529950204,0.26667940461608103,1.391685014295442,-0.42027710412440816,6.381449793145727,-4.729892666576009],
[0.05619277249808441,7.642088401392764,3.1563413383421755,2.5652079917164783,9.999999999999998,0.02438539900996494,-2.8981647911047843,2.636881422488077,-9.33531375023081],
[0.05052859591916738,9.351661798226242,0.6110993516215307,1.693053130748586,9.999999960590618,0.10252513377663702,-2.4090024834922663,0.4071198253678984,-7.0985851460660605],
[0.042882660258288345,11.845222596685314,1.6096373703820581,1.6022053839207258,9.999998588732314,0.16852278737241563,-3.627644432427615,0.7813603614306965,-6.740479448806056],
[0.02205266471341523,19.8527670166349,2.5695882121138873,2.043282426050354,9.999999904917756,0.27120608477669317,-4.817232092040294,1.2329094040022508,-6.342211737262053],
[0.8513471550834733,3.9267649832963873,5.272895734442171,0.3143943818981182,9.999999973656054,0.3142364890156184,-4.662462891093583,1.112813381228059,-9.856467129417185]],

[[0.03573291384771074,1.4706019103722008,0.009084081669891487,5.810312710262567,0.2416831256140301,0.04750373581318559,0.09622961071134918,0.36575230851888346,-0.08746633294272892],
[0.1391136588960183,0.3755963335770267,0.05078256640065952,1.545680032165074,0.47631751109394144,0.03163965855960701,0.012524288959538412,6.0698938821185475,-0.30088437943497426],
[0.04153642614584424,3.47206654840111,0.5044300989393109,0.06271856199425055,0.6318182862385261,0.6485477397598147,-0.48313516303140025,0.6485453522708395,-0.24839387119271145],
[0.06275938327000868,2.1299309907217494,1.067715554051438,0.028389333395732522,0.012048306892792484,8.106763312476318,0.18605625431562786,0.5174223176483195,-0.8224194215286067],
[0.01154755180523468,9.091177443671551,1.5534992148189106,0.02497720932051646,0.20431189705445718,0.583555258533707,0.06695127952948728,2.3879501880130833,-1.2774402668526188],
[0.010915559929075369,10.804970331919408,4.822511442694626,0.011500088866235027,0.23818598421528733,0.6941854892472453,0.07421612471528469,2.8086905083351392,-4.4962373610978785],
[0.008740690107961292,13.525790957867732,7.912744767528089,0.01000000000271035,0.2552864198766306,0.8616984003412332,0.07321614922683004,3.4136183874290587,-7.523682935628684],
[0.46917317507222617,6.582030864002408,4.996880169517215,0.029477112760721676,0.2719091692710876,1.41230186074128,-0.4200111893227664,6.58202757129582,-4.46619975937087],
[0.05168604122603336,8.089813711647443,3.2487707984148146,2.528955899686829,9.999999999986438,0.02480064037549025,-2.9787900368109512,2.5933536533405164,-9.324240730396777],
[0.05010360511316628,9.701589900850557,0.6187228042875079,1.7074307900664756,9.99999927420522,0.1037497410631375,-2.406994703020805,0.41016249058211873,-7.085971313972097],
[0.04366544037502277,12.170805319434068,1.6751307025935935,1.5992659928599666,9.999998498563052,0.1694938715449184,-3.6570553036252327,0.7971155104007037,-6.752914887059507],
[0.023582016548490313,19.999994374916007,2.6250906496221753,2.0505062507166127,9.99999978268036,0.27501192218038434,-4.868720645759761,1.2473788420511975,-6.320294751317457],
[0.7779628526450332,4.132422899283706,5.503059939562993,0.3134834871987983,9.999999885494999,0.31268856668408246,-4.644656165120323,1.083418250060526,-9.999999973522591]],

[[0.0367808716650589,1.4586138735601917,0.009183439828176912,5.672029378490408,0.24691071214401356,0.0471849240907975,0.09759484770817584,0.3634112869846069,-0.08998497385328408],
[0.14112827096146263,0.37311707386742743,0.052312360742820585,1.5321118716707318,0.4891339443971484,0.031232341609781143,0.012632906695343093,5.92789985450904,-0.3107482074577504],
[0.042675496729204766,3.3892284053168726,0.516558665067745,0.061996196532039166,0.6331272669881254,0.6453922220466445,-0.48205883521524795,0.6453933366445147,-0.2563010107513732],
[0.06479690260869997,2.103019416086113,1.1075395544712414,0.027705852394902974,0.01198205586563146,7.944535595146709,0.18881922909241086,0.5146823357471482,-0.8582663003803821],
[0.011421096638738262,8.924234875430674,1.6239550366280198,0.024177851083816825,0.20748481676016878,0.5808579199279097,0.06906977255874776,2.3547656847803737,-1.3434981792958314],
[0.010709559455154298,10.636730738460114,5.332205751171638,0.010518845751193717,0.24226091747781325,0.6916413404753852,0.07633529824046413,2.765847287924103,-5.000910325473645],
[0.008359390228506165,13.481581932213095,8.052097447882618,0.010000000002172098,0.25943511081515724,0.8649264438721708,0.07431006763604632,3.3802042770816816,-7.655684985951533],
[0.4750709334742095,6.448390507511682,5.460517361925845,0.027187841347674487,0.2791948322819451,1.4017236291078516,-0.42589181769704737,6.448379426434215,-4.923005601870305],
[0.05521958953755464,7.762802340192849,3.31793239029837,2.5718981111674073,9.99999999994752,0.025251999961268264,-3.0474121517047177,2.64396391148195,-9.31207975239584],
[0.04887989836121068,9.604416665127564,0.6548207326228033,1.6739015328046285,9.999999932943664,0.10504802438968823,-2.4187827275215925,0.4235305523892259,-7.090456987116253],
[0.04067337424666604,12.364593715083506,1.7213691701308271,1.5999091896692037,9.999997465485327,0.1707308879201689,-3.6764959400790502,0.8096257921431362,-6.75656701524068],
[0.02171953791645349,19.999988571826794,2.6769122524496076,2.049315923323097,9.999999979159623,0.2786114628838178,-4.920855141114196,1.2584942215659243,-6.296568121608988],
[0.8918149686671631,3.891945853452874,5.5081560952927155,0.3188212264325876,9.999999350191565,0.31873375738088516,-4.740678096715511,1.1381027773241355,-9.999999887606375]],

[[0.03793229638282118,1.4101915026246479,0.009704623011912258,5.222651286552678,0.2532651514301742,0.04596625284748517,0.09941848073285188,0.3560581407436517,-0.09479666246950681],
[0.14386723773707807,0.365181950612778,0.05399226023886977,1.4801839652625437,0.5119084259493589,0.02973812514178597,0.013330723022919549,5.446611491661035,-0.33232355194805385],
[0.044395461453267705,3.223930143170528,0.5326255640879181,0.060146917452969025,0.6345930801128222,0.6327712160200403,-0.4805049230064329,0.6327687993863148,-0.2697300953524919],
[0.06726635486686264,2.026522114052853,1.2067454823198243,0.025267428014105524,0.012400290506073013,7.23337054514243,0.19298696048463163,0.5029394517560692,-0.9563347718423296],
[0.011631085698376575,8.125538952948153,1.8264548288621272,0.021355392392487647,0.21227541211545764,0.567609177243276,0.07181330781600621,2.2686121668707426,-1.5448149885878946],
[0.010103882802751298,9.937237070672184,5.685899961787728,0.010000000058744369,0.2458198971183864,0.6886293302738568,0.07812772246384858,2.708882009306892,-5.34921172278127],
[0.007274805707221645,12.951071867410777,8.19089336770746,0.010000000000452853,0.2633292565801011,0.8656789067120523,0.07532366095520718,3.3268504345065075,-7.787205794944533],
[0.4623412589854751,5.9390590409365265,7.436599433210755,0.019731162533695758,0.2886524825188887,1.3555911584330598,-0.4113923551771872,5.939049259261854,-6.89775198444503],
[0.09076082369620396,6.295812874923543,3.2898632970100454,2.7385845148261345,9.999999950655273,0.02576304986823354,-3.0549155885591053,2.851587075685708,-9.298142822677123],
[0.0497895298658407,8.70795447877151,0.8133001309285578,1.5128669438755526,9.99999958442324,0.10668809990077745,-2.5179480994206767,0.47124805596447555,-7.135606420265721],
[0.034465714803479465,12.23362269507092,1.817839325549848,1.5858492942316442,9.999998806487016,0.17128604478274995,-3.732841595270589,0.828551526960147,-6.775009440905174],
[0.016223812867571293,19.9547670519319,2.688709121362911,2.0465220393864327,9.999999827892829,0.28026111995973624,-4.914536801442181,1.2665104205553046,-6.29403794653405],
[1.5887413718643426,3.148705678561659,5.335563863948462,0.31944307694304835,9.748835820172665,0.3194435418832227,-4.999649742572365,1.3826311510158924,-9.999999843505282]],

[[0.039002569056082376,1.396384779491713,0.009815335589108574,5.095587092155681,0.25869438474033046,0.045600840551686124,0.100864518276361,0.3536547972606299,-0.09759580181753892],
[0.1460103961876697,0.36262231434172376,0.05554630540521216,1.4648058442358605,0.526267015412023,0.02927919079305334,0.013455659436179905,5.315302331189763,-0.34386239755122766],
[0.045499452520533765,3.1494300067473877,0.5454163742826288,0.05939421651521488,0.6358941324159927,0.6292764107348134,-0.4792303408992085,0.629277531232239,-0.2784205980931413],
[0.06928232737226439,1.9986114119675866,1.2575254055058585,0.024509166646654243,0.012350831225771911,7.075339016640831,0.1960187073954651,0.49989192231989243,-1.0033749353304822],
[0.011518610918858824,7.958791860285329,1.925502669571577,0.020467393203566435,0.21577644941339238,0.5644466047910679,0.07388768474959684,2.2350043365674304,-1.6397449584816224],
[0.009736776652979834,9.844089153323536,5.786252187503764,0.010000000001023492,0.24940709580409676,0.6901520796766564,0.07956656864219948,2.6827149437039584,-5.44321745497739],
[0.006882267747548816,12.932911447928626,8.331521568494427,0.010000000000051718,0.26784292214955147,0.8684927070075588,0.07601634548603001,3.296833875350719,-7.9204695249159665],
[0.4380704400486213,5.813568588953436,8.54342049354645,0.017294406447082942,0.2961927611062473,1.3429134235126783,-0.38711103948107684,5.813555147489514,-7.998089043182405],
[0.12462501866967325,5.761537714181806,3.2667828123953537,2.807332216740439,9.999999936850989,0.026242155425169642,-3.062520465287065,2.947062977724327,-9.285304053542257],
[0.04778030286874843,8.680414310729285,0.8552167061770022,1.4927320874800445,9.999999862960522,0.10768174504275792,-2.532715576940959,0.4841565761692771,-7.142538939050147],
[0.031723346177366205,12.408620298608671,1.837319313848517,1.5901999144765442,9.999998794983767,0.17264439865554027,-3.732567454477804,0.8370206385826636,-6.772466092625468],
[0.014448040025802657,19.999999039285324,2.7365570543970636,2.045309593282897,9.999999862328833,0.28466108628078274,-4.974601188544194,1.2762627640024804,-6.259307392368757],
[1.7290679296161044,3.076530176430909,5.293543159833222,0.3189602495989354,9.672805113136228,0.3190319212535311,-4.999992745590915,1.439211444528326,-9.999987856659493]],

[[0.04015123297288571,1.380053860565859,0.009879319250407961,4.957096695858256,0.26430380489954597,0.04519355807510619,0.10226735324415813,0.350934686116056,-0.10061804593929528],
[0.1481041167868689,0.35973684509016307,0.05720935692943375,1.4467289183771608,0.5416914727677095,0.028766272729431365,0.013508706469509482,5.172948731314445,-0.3565405308421424],
[0.04658149581637797,3.0649972649658888,0.5590526965441422,0.058514134449565165,0.6372069345496498,0.6251033928207804,-0.47791905477897934,0.625102218251731,-0.2880999389677853],
[0.07136386806698185,1.9671875924366495,1.3143689041706486,0.023683659683519515,0.012186377598477514,6.913203503560588,0.19902542626822073,0.4966298170369844,-1.0565565622960136],
[0.011280205348902278,7.79385074335794,2.0394355951691256,0.019509971913836625,0.2192860220919225,0.5611387134119755,0.07597379961253312,2.197736805293349,-1.7496409424839392],
[0.009225635793489425,9.77930925153045,5.88726870779917,0.010000000003480282,0.2530382521571995,0.6920343229902761,0.08077867528127855,2.653717762416274,-5.53781675380168],
[0.006378891814573047,12.988848886985085,8.472360183990295,0.010000000000000002,0.2725324030742906,0.8716977462975415,0.07627475343747236,3.2646869681584323,-8.053900930697875],
[0.5127336417043787,5.688148259686638,9.999999995024096,0.014872686980655548,0.3039005846227824,1.3297050497364569,-0.4622772143591601,5.688135109877657,-9.448305895862358],
[0.2285634706957127,5.06539771713524,3.1908186246759245,2.902676020631462,9.999999827373442,0.026731303438846842,-3.08829269801775,3.0978293051072145,-9.27217177993377],
[0.04644532777522883,8.532572231955516,0.9558984128083723,1.434094123451581,9.999999179407672,0.10858861033509051,-2.5921322457295597,0.5097622954537557,-7.16529742620022],
[0.02829930942186389,12.846821801180699,1.964873063754302,1.5714593479166372,9.99999933206589,0.17489918851402075,-3.8548371605035636,0.854921586652805,-6.756083867045508],
[0.012515110384920631,19.999999965878366,2.762980187350294,2.0449468592848246,9.999999999999808,0.2878607961286217,-4.999999203368255,1.2857495377081738,-6.239434115425432],
[1.766455213810918,3.0478851917737897,5.295051100329305,0.3203046346950148,9.653525306247495,0.32030881748210055,-4.999999953240959,1.4596718972226903,-9.999988908068632]],

[[0.041276136458104636,1.3657692330314646,0.009946226772112194,4.844244613060402,0.26993858407394317,0.04482305692998145,0.103678968888608,0.34865978529098823,-0.10358302165660643],
[0.15021013341959338,0.357325202936783,0.05883132595810082,1.4309017287273436,0.5569915045909946,0.028306959204395386,0.013570889634341311,5.056886466723485,-0.36898312392532584],
[0.047602196787452186,2.9953992772140743,0.5724953838966115,0.05773608772525161,0.6385780617878254,0.621745875549985,-0.47661379395043174,0.6217466967181904,-0.2974672286397264],
[0.07334902208786932,1.9396729279688754,1.3710210242325882,0.02294352623377606,0.012071161871915205,6.7787965545961635,0.20209378472684705,0.4939125725714647,-1.109430941765449],
[0.011107591206644363,7.655045911684653,2.155468361620799,0.01864566915036447,0.2228800693506715,0.5583479764951805,0.0779510831916209,2.1651527149539187,-1.8615295429451215],
[0.008819320836336247,9.728810315489545,5.988099883225587,0.010000000003979475,0.2568677320785647,0.6939352492233317,0.0818738060722684,2.6290075000240645,-5.632233484766775],
[0.005987005405046692,13.03796341960339,8.613039789532227,0.010000000000000002,0.2774032190465192,0.8745963996851909,0.07647206313033335,3.2382061180163246,-8.187188543651969],
[0.510575689787312,5.638410041811966,9.99999999996217,0.015118348616588622,0.30977377654175714,1.3296135908279627,-0.4613653784559859,5.638444811389392,-9.439080503498523],
[0.6573723652396192,4.379251910860685,2.881791928745599,2.9919219128787176,9.999999974458992,0.027223801273477184,-3.2055513620856435,3.3240573159139517,-9.258987459343636],
[0.044080837511100514,8.547047701656023,0.9994021518735564,1.418629627656645,9.999998749848476,0.10960460290271225,-2.6140901942529364,0.5214621903219517,-7.166784422231077],
[0.02570821275116613,13.137824092370314,1.9884280008204482,1.5733280098485447,9.999999877148193,0.17652162414889777,-3.8656789356791084,0.8629106313390866,-6.747337052902584],
[0.010896926394938226,19.999966431614418,2.7610954567912094,2.0510048015178515,9.999998778782537,0.2913624229875725,-4.999998379872725,1.2935712353501148,-6.216108276762496],
[1.7719599099360004,3.0386307074420666,5.302918152114842,0.32244863799592904,9.660893082653399,0.3224348428709812,-4.999999822734273,1.4699240453111766,-9.999990560727664]],

[[0.04248508776035533,1.3474503226962606,0.009985236165992945,4.708713956611822,0.27578844420883275,0.04437762798350099,0.10508683136487955,0.34588778233573625,-0.10687940067301215],
[0.15232845172968337,0.35438984666562356,0.060567705477608334,1.4108175165294514,0.5738970882908974,0.02775307132509095,0.013587631022940527,4.917420500659587,-0.3832086587811783],
[0.048613902357422904,2.913510486951606,0.5870151998988774,0.056790198947934474,0.6399791262517164,0.6172847879642038,-0.4752106730907248,0.6172802243813622,-0.3081579251261842],
[0.07539507047695881,1.9068700366666995,1.4380959738246823,0.02206880954579631,0.011863435913882878,6.6199016241836315,0.20526244441724661,0.4906214068633422,-1.1729635066304975],
[0.01082550145266017,7.494694217753986,2.298638578928642,0.017634106821138685,0.22663066966886725,0.5549727791876753,0.07993330527406613,2.127085093288371,-2.000811478398264],
[0.008262791864584656,9.69164412745251,6.089479626551656,0.010000000062115485,0.2608504072290415,0.6960212702891198,0.08266291737729624,2.601045683527891,-5.72717649563642],
[0.005470331825412543,13.161294320969471,8.75416109374214,0.010000000000000002,0.2825357101756364,0.8775691348161221,0.07616519126858903,3.2091948292433883,-8.320910812690299],
[0.5114737333154815,5.580526677136968,9.999999999670932,0.015364097622726601,0.315711272354334,1.3280724720507904,-0.4640696247994276,5.580524131168117,-9.429880016721613],
[1.1053312058412466,4.150010337111742,2.5997390855509726,2.9841501019706578,9.999999974389151,0.02769508823639962,-3.3691265773818166,3.4164837752721593,-9.246358942826223],
[0.04087124804419958,8.598965372846266,1.048103598385994,1.4007626976574032,9.999998897714937,0.11057826122514801,-2.640208539268242,0.5340165612956278,-7.169623402976645],
[0.023397417817392196,13.423135888123582,2.4114508485978177,1.499089810771106,9.999999465579359,0.18929947410771664,-4.496369410876912,0.8773253731780509,-6.520014901854577],
[0.009045190283582466,19.970185906667364,2.7769982824861232,2.0523327410396814,9.999999237029233,0.2933197110445819,-4.999997797412416,1.3050067953784468,-6.212386938309094],
[1.762897037730318,3.028105070527188,5.31942874734719,0.32460997468621994,9.671322135832144,0.3246127612635495,-4.99999589740562,1.4752255946795056,-9.999867673430888]],

[[0.04351826190993843,1.3683044058323683,0.00943535918925626,4.935064807891954,0.2800839521463142,0.04502601938017318,0.10595214393748682,0.34978235306877126,-0.10700290359123557],
[0.1536030592517035,0.3587211123941383,0.06199076919139458,1.4321162885786225,0.5755269902970996,0.028546710058083118,0.01280307392731573,5.171557342901493,-0.3797323791809116],
[0.04848154318377275,2.938735987322879,0.5954108155843183,0.05727950568515997,0.6413209004021725,0.6249134904132755,-0.47410929395538726,0.6249166276215479,-0.3106314519407148],
[0.07629409877032246,1.9308797931906738,1.4004060332042603,0.02339099485790314,0.01112548021179475,7.092893831611434,0.20708708017342423,0.4991071398342221,-1.1279217592332325],
[0.010244253384964251,8.059854809393565,2.1849868467639197,0.01913294400714995,0.22894470670180458,0.5650471716073351,0.08037230014256473,2.1517949325440546,-1.8790447108187827],
[0.008348034030293794,10.254412009091709,6.1926545579023875,0.010000000023234597,0.265747532808071,0.700507777654128,0.08304335201528452,2.6021225377159403,-5.823799668434224],
[0.005906819615124677,13.663467825451281,8.894786881583759,0.010000000001179373,0.2886422401940182,0.8819445913537013,0.07559873982753605,3.215313231690215,-8.454227055531412],
[0.5106157302722465,5.826787382596295,9.999999999636497,0.015623230457975637,0.32313489587770355,1.3325680287003137,-0.4646486516373664,5.826802698184146,-9.420385367814037],
[1.0968372779898294,4.212888840708117,2.6062613731230377,2.9981775419925567,9.999999838278255,0.028199461265832445,-3.3622515372743393,3.4448768235408473,-9.23325727121474],
[0.040868884618113714,9.04901015370629,1.0774243324295756,1.3976234212770018,9.999999039669312,0.11154933900929913,-2.646961114194985,0.5434779817942638,-7.171081776158361],
[0.024937569348151667,13.899350242682418,2.5370700635669765,1.4902769660070359,9.999997927259367,0.1933397071480669,-4.64982234015035,0.8887737583535769,-6.470319308966196],
[0.01109379967841034,19.96052670738855,2.794295037455628,2.068875367643252,9.99999987150414,0.29603522110751235,-4.999998121649098,1.3215267873659566,-6.2057203487393995],
[1.7499534737213025,3.089946845675583,5.350555024294258,0.3286905585923409,9.68213423947822,0.3286966896786307,-4.99999975646172,1.490739329958535,-9.99987338029304]]]
)


def lobato(s, Z):
    ab = lobatoArray[Z-1]
    g = 2*s
    f = ab[0]*(2 + ab[5]*g**2)/(1 + ab[5]*g**2)**2 + \
        ab[1]*(2 + ab[6]*g**2)/(1 + ab[6]*g**2)**2 + \
        ab[2]*(2 + ab[7]*g**2)/(1 + ab[7]*g**2)**2 + \
        ab[3]*(2 + ab[8]*g**2)/(1 + ab[8]*g**2)**2 + \
        ab[4]*(2 + ab[9]*g**2)/(1 + ab[9]*g**2)**2
    return f


def integrand(sx, sy, s, M, Z):
    s1 = np.sqrt((s/2 + sx)**2 + sy**2)
    s2 = np.sqrt((s/2 - sx)**2 + sy**2)
    s_square = sx**2 + sy**2 - (s**2/4)
    result = lobato(s1, Z)*lobato(s2, Z)*(1 - np.exp(-2*M*s_square))
    return result


def integral1(sy, s, M, Z):
    return quad_vec(integrand, 0, np.inf, args=(sy, s, M, Z))[0]


def fprime(s, M, Z):
    return preFactor*4*quad_vec(integral1, 0, np.inf, args=(s, M, Z))[0]


def gauss(x, a, b):
    return a*np.exp(-abs(b)*x**2)


def curve(x, *args):
    f = gauss(x, args[0], args[1]) + \
        gauss(x, args[2], args[3]) + \
        gauss(x, args[4], args[5]) + \
        gauss(x, args[6], args[7]) + args[8]
    return f


def interpolator(s, B, parameters):
    if np.any(B == Bvalues):
        requiredIndex = np.where(Bvalues == B)[0][0]
        line = curve(s, *parameters[requiredIndex])
        return (c/v)*np.where(line > 0, line, 0)
    else:
        requiredIndex = np.where(Bvalues >= B)[0][0]
        requiredB = Bvalues[requiredIndex - 1:requiredIndex + 1]
        line1 = curve(s, *parameters[requiredIndex - 1])
        line2 = curve(s, *parameters[requiredIndex])
        interpolatedLine = line1 + (B - requiredB[0])*(line2 - line1) \
            / (requiredB[1] - requiredB[0])
        return (c/v)*np.where(interpolatedLine > 0, interpolatedLine, 0)


# fprime accepts arrays of s values
def interpfprime(s, B, Z):
    if isinstance(s, np.ndarray) and np.any(s < 0):
        raise Exception("inavlid values of s")
    elif isinstance(s, (int, float)) and s < 0:
        raise Exception("invalid value of s")
    if B < 0:
        raise Exception("invalid value of B")
    if Z < 1 or Z > 118:
        raise Exception("invalid value of Z")
    if B > 4 or 0 < B < 0.1:
        raise Exception("B outside range of parameterisation")
    if Z > 103:
        raise Exception("elements Z > 103 have not been parameterised")
    if isinstance(s, np.ndarray) and B == 0:
        return np.zeros(np.shape(s))
    elif isinstance(s, (int, float)) and B == 0:
        return 0
    result = interpolator(s, B, parameterArray[Z-1])
    return result


# accepts numpy arrays of s values and if interpolation is not used,
# also arrays of B values
def main(s, B, Z):
    if useInterpolation:
        return relfactor*complex(lobato(s, Z), interpfprime(s, B, Z))
    else:
        return relfactor*complex(lobato(s, Z), fprime(s, B, Z))
